# Supplementary material for: Gut microbiota and inflammation patterns for specialized athletes: a multi-cohort study across different types of sports
Source: mSystems. 2023 Jul 27;8(4):e00259-23. doi: 10.1128/msystems.00259-23 (PMC10470055; doi:10.1128/msystems.00259-23)
Supplement: Table S1 — Phenotype statistics for athletes. [file msystems.00259-23-s0007.xlsx]

## Sheet: Sheet1
TABLE S1.Phenotype statistics of blood measurements, dietary measurements, anthropometrics (basic metabolism & body composition) for athletes. A Wilcox Test was performed between the two groups of athletes for all phenotypic indicators, and showed whether they are significantly different.
	Female AER	Female ROW	Wilcox test						Male AER	Male WRE	Wilcox test
Blood measurements	Mean±SEM	Mean±SEM	p	p.adj	p.format	p.signif		Blood measurements	Mean±SEM	Mean±SEM	p	p.adj	p.format	p.signif
WBC (*10^9/L)	6.44±1.43	5.14±0.96	3.08795e-22	3.1e-22	<2e-16	****		WBC (*10^9/L)	5.96±1.73	5.8±1.79	0.0239586	0.024	0.024	*
LYMPH% (%)	36.51±42.37 (21.5~47)	32.96±16.45 (26~38.9)	2.01853e-12	2e-12	2e-12	****		LYMPH% (%)	38.21±53.04 (25.7~54.4)	34.47±61.63 (21.2~46)	0.000130082	0.00013	0.00013	***
MID% (%)	8.46±4.29	8.34±2.01	0.496678	0.5	0.5	ns		MID% (%)	8.43±2.53	8.92±9.56	0.714018	0.71	0.71	ns
NEUT% (%)	55.03±50.54 (45.7~68.3)	58.7±17.5 (54.3~65.9)	1.4423e-10	1.4e-10	1.4e-10	****		NEUT% (%)	53.36±56.76 (35.8~64.6)	56.61±59.21 (43.7~70.8)	0.000906882	0.00091	0.00091	***
LYMPH# (*10^9/L)	2.34±0.31	1.67±0.11	8.18597e-31	8.2e-31	<2e-16	****		LYMPH# (*10^9/L)	2.3±0.45	1.94±0.14	0.000240221	0.00024	0.00024	***
MID# (*10^9/L)	0.53±0.01	0.44±0.02	5.31184e-13	5.3e-13	5.3e-13	****		MID# (*10^9/L)	0.49±0.01	0.51±0.02	0.890255	0.89	0.89	ns
NEUT# (*10^9/L)	3.57±0.9	3.03±0.43	6.37313e-09	6.4e-09	6.4e-09	****		NEUT# (*10^9/L)	3.18±0.68	3.35±1.38	0.703325	0.7	0.7	ns
RBC (*10^12/L)	4.61±0.06	4.64±0.05	0.0594586	0.059	0.059	ns		RBC (*10^12/L)	5.28±0.06	5.16±0.17	0.777943	0.78	0.78	ns
Hb (g/L)	126.4±65.11	128.43±8.62	0.00021765	0.00022	0.00022	***		Hb (g/L)	146.1±45.49	138.55±118.47	0.020553	0.021	0.021	*
HCT (%)	0.4±0	0.41±0	0.0150238	0.015	0.015	*		HCT (%)	0.46±0	0.45±0	0.0163788	0.016	0.016	*
MCV (fL)	87.23±3.67	89.13±6.19	1.68102e-11	1.7e-11	1.7e-11	****		MCV (fL)	87.24±9.51	86.54±11.27	0.346545	0.35	0.35	ns
MCH (g/L)	27.4±0.63	27.73±0.87	2.12682e-09	2.1e-09	2.1e-09	****		MCH (g/L)	26.35±6.86 (24.1~30.4)	26.88±1.13 (25.2~28.3)	0.0742094	0.074	0.074	ns
MCHC (g/L)	314.13±64.7	311.14±20.14	0.145852	0.15	0.15	ns		MCHC (g/L)	317.48±65.76	310.64±42.65	0.770129	0.77	0.77	ns
RDW-CV	0.12±0	0.12±0	0.0105405	0.011	0.011	*		RDW-CV	0.13±0	0.13±0	0.596137	0.6	0.6	ns
RDW-SD (%)	41.27±6.01	41.81±1.01	0.772465	0.77	0.77	ns		RDW-SD (%)	41.96±6.99	42.81±5.81	0.622861	0.62	0.62	ns
PLT (*10^9/L)	249.33±1288.38 (201~315)	220.14±1051.48 (183~276)	1.97121e-11	2e-11	2e-11	****		PLT (*10^9/L)	239.24±2918.09 (141~378)	258.09±1298.69 (204~315)	0.0475506	0.048	0.048	*
PDW (fL)	12.17±2.95	12.54±1.74	0.00899545	0.009	0.009	**		PDW (fL)	12.57±4.24	11.6±1.23	0.0114708	0.011	0.011	*
MPV (fL)	9.68±0.58	9.8±0.17	0.116186	0.12	0.12	ns		MPV (fL)	9.98±0.78	9.56±0.38	0.00199288	0.002	0.002	**
P-LPR (%)	23.13±37.6	24.06±13.3	0.0494725	0.049	0.049	*		P-LPR (%)	24.98±46.89 (17.3~41.2)	21.85±18.38 (15~28.7)	0.00536176	0.0054	0.0054	**
Dietary measurements								Dietary measurements
smoking (1, yes; 2, no)	1.75±0.33	2±0	7.67465e-13	7.7e-13	7.7e-13	****		smoking (1, yes; 2, no)	1.89±0.11	1.88±0.34	0.553646	0.55	0.55	ns
drinking (1,no drinking; 2, liquor; 3, beer; 4, wine; 5, sake )	1.69±3.43	1.36±0.45	0.799537	0.8	0.8	ns		drinking (1,no drinking; 2, liquor; 3, beer; 4, wine; 5, sake )	1.67±1	1.88±1.26	0.0388279	0.039	0.039	*
Diet frequency	1, < 5 times per week; 2, 5-7 times per week; 3, 1 time per day; 4, 2 times per day; 5, 3 times per day; 6, 4 times per day; 7, > 4 times per day.							Diet frequency	1, < 5 times per week; 2, 5-7 times per week; 3, 1 time per day; 4, 2 times per day; 5, 3 times per day; 6, 4 times per day; 7, > 4 times per day.
GF	2.88±2.52	3.73±1.62	9.20377e-15	9.2e-15	9.2e-15	****		GF	3.33±3.5	3.06±1.73	0.146517	0.15	0.15	ns
VF	3.06±2.06	3.82±1.76	2.11513e-05	2.1e-05	2.1e-05	****		VF	3.56±3.03	3.13±1.63	0.172876	0.17	0.17	ns
MF	3.94±1.8	4.64±3.05	3.9898e-06	4e-06	4e-06	****		MF	4.89±1.86	3.94±1.84	2.24648e-06	2.2e-06	2.2e-06	****
AF	2.5±1.33	2.73±0.42	0.00218571	0.0022	0.0022	**		AF	1.78±0.69	4.38±1.41	5.94233e-26	5.9e-26	<2e-16	****
SF	3.81±1.9	3.36±2.65	0.292857	0.29	0.29	ns		SF	3.44±5.28	3.44±1.79	0.596283	0.6	0.6	ns
FF	2.94±0.86	4.27±3.22	6.65324e-09	6.7e-09	6.7e-09	****		FF	3±2.5	3±1.26	0.478621	0.48	0.48	ns
snacks	2.94±0.6	2.27±1.22	5.15662e-05	5.2e-05	5.2e-05	****		snacks	2.56±1.03	3.63±1.15	3.97614e-06	4e-06	4e-06	****
BBQ	2±0.8	1.73±0.82	0.948601	0.95	0.95	ns		BBQ	1.44±0.53	2.63±1.45	8.54361e-09	8.5e-09	8.5e-09	****
Diet amount	grain (1, <180g; 2, 180~210g; 3, 210~240g; 4, 240~270g; 5, 270~300g; 6, > 300g); vegetables (1, <300g; 2, 300~350g; 3, 350~400g; 4, 400~450g; 5, 450~500g; 6, > 500g); meat (1, <100g; 2, 100~110g; 3, 110~120g; 4, 120~130g; 5, 130~140g; 6, >140g); aquatic (1, <100g; 2, 100~110g; 3, 110~120g; 4, 120~130g; 5, 130~140g; 6, >140g ); soy (1, < 50g; 2, 50~60g; 3, 60~70g; 4, 70~80g; 5, 80~90g; 6, >90g); o…							Diet amount	grain (1, <180g; 2, 180~210g; 3, 210~240g; 4, 240~270g; 5, 270~300g; 6, > 300g); vegetables (1, <300g; 2, 300~350g; 3, 350~400g; 4, 400~450g; 5, 450~500g; 6, > 500g); meat (1, <100g; 2, 100~110g; 3, 110~120g; 4, 120~130g; 5, 130~140g; 6, >140g); aquatic (1, <100g; 2, 100~110g; 3, 110~120g; 4, 120~130g; 5, 130~140g; 6, >140g ); soy (1, < 50g; 2, 50~60g; 3, 60~70g; 4, 70~80g; 5, 80~90g; 6, >90g); o…
AG	2.94±0.86	3.55±1.27	1.34107e-20	1.3e-20	<2e-16	****		AG	3.44±1.03	3.44±1.21	0.0896186	0.09	0.09	ns
AV	2.75±1.13	3.36±1.25	8.14315e-08	8.1e-08	8.1e-08	****		AV	2.89±1.86	2.75±0.45	0.619238	0.62	0.62	ns
AM	2.56±0.8	3.27±1.42	4.62425e-06	4.6e-06	4.6e-06	****		AM	3.44±0.78	3.19±0.98	0.0959252	0.096	0.096	ns
AA	2±0.53	2.18±0.36	0.0037565	0.0038	0.0038	**		AA	1.33±0.25	2.56±1.09	6.12787e-13	6.1e-13	6.1e-13	****
AS	2.75±0.6	2.73±1.22	0.145686	0.15	0.15	ns		AS	2.44±0.78	2.06±0.85	6.24258e-05	6.2e-05	6.2e-05	****
AO	2.69±0.63	2.64±0.65	0.00260946	0.0026	0.0026	**		AO	2.44±0.78	2.75±1.06	0.00458392	0.0046	0.0046	**
salt	3.06±0.2	3.09±0.09	0.462149	0.46	0.46	ns		salt	2.89±0.36	2.94±1.12	0.0486286	0.049	0.049	*
AP	3.38±1.72	2.91±0.89	0.168736	0.17	0.17	ns		AP	2±1.25	2.88±1.2	1.48182e-06	1.5e-06	1.5e-06	****
ARG	2.25±0.87	1.91±1.09	0.000431876	0.00043	0.00043	***		ARG	1.67±0.5	2.19±1.22	0.5076	0.51	0.51	ns
FC	2.81±0.96	3.18±1.16	0.232837	0.23	0.23	ns		FC	2.44±0.53	2.63±1.41	0.0280058	0.028	0.028	*
Anthropometrics (basic metabolism)								Anthropometrics (basic metabolism)
height (cm)	160.19±21 (152.2~166.6)	169.85±24.4 (161.4~177.4)	2.14878e-38	2.1e-38	<2e-16	****		height (cm)	170.54±32.01 (154.1~177.8)	171.95±51.61 (162.2~188.0)	0.470039	0.47	0.47	ns
weight (kg)	53.45±46.96 (44.6~71.6)	61.47±63.2 (51.2~74.8)	2.81096e-24	2.8e-24	<2e-16	****		weight (kg)	64.62±72.52 (39.7~77.5)	69.51±249.63 (53.2~103.7）	0.719591	0.72	0.72	ns
age (year)	19.53±6.7 (12~23)	15.18±2.76 (12~17)	1.53628e-20	1.5e-20	<2e-16	****		age (year)	19.32±4.04 (14~21)	15.76±4.07 (12~21)	2.18377e-09	2.2e-09	2.2e-09	****
VFL	4.08±4.63 (1~9)	NA±NA						VFL	6.17±3.21 (1~8)	6±NA	0.348742	0.35	0.35	ns
VFA (cm^2)	34.42±151.9 (22~67)	NA±NA						VFA (cm^2)	57.28±149.86 (27~75)	57±NA	0.940249	0.94	0.94	ns
WHR	0.74±0	NA±NA						WHR	0.78±0	0.78±NA	0.00175851	0.0018	0.0018	**
VFC (kg)	1.29±0.3	NA±NA						VFC (kg)	1.52±0.33	2.2±NA	0.000644055	0.00064	0.00064	***
SFC (kg)	12.54±13.02 (7.5~21)	NA±NA						SFC (kg)	10.73±10.44 (4.3~16.1)	16.2±NA	0.190441	0.19	0.19	ns
BMC (kcal)	1248.6±1211.11 (1185~1325)	1361.73±2259.62 (1297~1447)	4.75573e-45	4.8e-45	<2e-16	****		BMC (kcal)	1534.82±7473.68 (1270~1711)	1639.31±29877.3 (1437~2044)	0.218137	0.22	0.22	ns
TEC (kcal)	1922.93±2882.92 (1825~2041)	2096.91±5351.49 (1997~2228)	4.75573e-45	4.8e-45	<2e-16	****		TEC (kcal)	2365.45±18116.83 (1956~2635)	2524.5±70836.53 (2213~3148)	7.08849e-11	7.1e-11	7.1e-11	****
EI (mmHg)	538.33±5122.67 (439~642)	467.64±3237.05 (378~588)	9.53286e-07	9.5e-07	9.5e-07	****		EI (mmHg)	429.09±2169.32 (324~525)	364.94±1189.4 (307~418)	1.5061e-14	1.5e-14	1.5e-14	****
Anthropometrics (body composition)								Anthropometrics (body composition)
FFW (kg)	40.56±9.47	48.38±19.9	1.02178e-37	1e-37	<2e-16	****		FFW (kg)	53.45±22.42	58.36±100.97	0.409773	0.41	0.41	ns
FSW (kg)	37.47±7.55	44.82±16.37	5.77001e-38	5.8e-38	<2e-16	****		FSW (kg)	49.68±18.4	54.3±84.52	0.322194	0.32	0.32	ns
SMC (kg)	17.31±12.42	24.35±22.57	1.19389e-16	1.2e-16	<2e-16	****		SMC (kg)	24.44±13.4	30.91±50.49	1.35596e-05	1.4e-05	1.4e-05	****
TBW (kg)	29.19±4.87	34.83±10.35	9.67606e-38	9.7e-38	<2e-16	****		TBW (kg)	38.48±11.62	42.02±52.37	0.409077	0.41	0.41	ns
IW (kg)	17.95±1.85	21.29±3.69	1.92561e-36	1.9e-36	<2e-16	****		IW (kg)	22.97±25.13	25.65±20.19	0.381179	0.38	0.38	ns
EW (kg)	11.23±0.67	13.54±1.74	6.22622e-38	6.2e-38	<2e-16	****		EW (kg)	14.6±1.67	16.37±7.58	0.00170233	0.0017	0.0017	**
PC (kg)	8.27±0.3	9.99±0.7	6.8666e-42	6.9e-42	<2e-16	****		PC (kg)	11.2±0.79	12.28±3.87	0.126641	0.13	0.13	ns
MC (kg)	3.09±0.13	3.56±0.19	1.50694e-25	1.5e-25	<2e-16	****		MC (kg)	3.76±0.23	4.06±0.79	0.876649	0.88	0.88	ns
BFM (kg)	12.89±17.99 (7~23.7)	13.09±16.43 (7.4~20.9)	5.52274e-06	5.5e-06	5.5e-06	****		BFM (kg)	11.18±18.61 (1.5~18.6)	11.15±47.35 (3.7~29.2)	0.0888479	0.089	0.089	ns
BMI (kg/m^2)	20.78±4.06 (18~26.7)	21.28±5.76 (18~25)	9.26183e-05	9.3e-05	9.3e-05	****		BMI (kg/m^2)	22.13±4.54 (16.7~25.1)	23.28±13.75 (18.9~31.4)	0.427586	0.43	0.43	ns
FP (%)	23.63±23.16 (15.7~33.1)	20.89±17.44 (14.3~27.9)	0.7787	0.78	0.78	ns		FP (%)	16.74±25.23 (3.8~25)	15.01±35.68 (6.5~29.9)	0.0117359	0.012	0.012	*
Anaerobic measurements								Anaerobic measurements
UAWL (KW)	25.37±14.43 (21.1~33.4)	27.84±13.2 (23.5~32.9)	5.47325e-17	5.5e-17	<2e-16	****		UAWL (KW)	30.13±14.85 (18.8~36.7)	32.68±55.3 (24.9~48.9)	0.531144	0.53	0.53	ns
MAP (KW)	158.93±1299.46 (115~215)	230±4692.44 (140~348)	7.80802e-30	7.8e-30	<2e-16	****		MAP (KW)	375.18±8171.77 (147~572)	399.24±16756.44 (203~757)	0.964423	0.96	0.96	ns
RMAP (KW)	2.94±0.23 (2.35~3.71)	3.85±0.78 (2.64~5.12)	4.33098e-20	4.3e-20	<2e-16	****		RMAP (KW)	5.8±0.92 (3.67~7.33)	5.71±1.34 (3.33~7.28)	0.166099	0.17	0.17	ns
AAP (KW)	132.79±1349.72 (77~190)	199.63±2558 (128~278)	1.45937e-33	1.5e-33	<2e-16	****		AAP (KW)	287.82±3410.82 (136~407)	317.24±9939.69 (161~580)	0.999153	1	1	ns
RAAP (%)	2.34±2.046 (1.32~3.7)	3.46±0.59 (2.42~4.9)	1.22254e-15	1.2e-15	1.2e-15	****		RAAP (%)	4.53±0.4 (3.27~5.8)	4.56±0.73 (2.64~5.67)	0.643116	0.64	0.64	ns
APLR (%)	0.32±0.02	0.3±0.01	2.11701e-06	2.1e-06	2.1e-06	****		APLR (%)	0.51±0.01	0.5±0.01	0.648821	0.65	0.65	ns
RT (s)	0.39±0	0.34±0	1.68286e-11	1.7e-11	1.7e-11	****		RT (s)	0.36±0	0.38±0	7.94951e-05	7.9e-05	7.9e-05	****
SL (s)	107±4398.55 (143~180)	95.33±5366.04 (9~180)	0.289725	0.29	0.29	ns		SL (s)	84±2469.33 (15~180)	46.12±4128.24 (5~259)	3.52189e-11	3.5e-11	3.5e-11	****
SR (S)	108.64±3315.46 (36~180)	113.33±4197.33 (18~180)	0.00156195	0.0016	0.0016	**		SR (S)	103.32±2715.66 (14~180)	34.65±2961.99 (6~240)	8.16414e-15	8.2e-15	8.2e-15	****
SH (cm)	86.06±10.53	NA±NA						SH (cm)	90.95±9.32	89.62±20.49	2.05407e-10	2.1e-10	2.1e-10	****
VJ (cm)	33.08±33.35	31.97±15.08	8.46513e-11	8.5e-11	8.5e-11	****		VJ (cm)	45.45±36.13	41.67±42.74	4.04754e-11	4e-11	4e-11	****
WL (cm)	162.63±20.05	NA±NA						WL (cm)	173.76±48.82	173.12±77.99	0.593594	0.59	0.59	ns
PP	55.57±81.12 (42~70)	53.11±148.62 (39~77)	9.01788e-07	9e-07	9e-07	****		PP	92.86±121.65 (72~115)	47.35±233.37 (22~72)	3.70798e-29	3.7e-29	<2e-16	****
SI	61.68±90.79 (44.7~81.3)	50.98±126.98 (32.2~73.7)	6.27725e-17	6.3e-17	<2e-16	****		SI	58.39±151.66 (38.6~81)	52.19±190.18 (30.8~79.6)	0.0801129	0.08	0.08	ns
PBMO (mL/(kg·min))	1.74±0.42	2.56±0.2	9.52077e-23	9.5e-23	<2e-16	****		PBMO (mL/(kg·min))	3.14±0.34	3.28±0.08	0.310404	0.31	0.31	ns
Note: WBC, white blood cell count; LYMPH%, lymphocyte ratio; MID%, intermediate cell ratio; NEUT%, neutrophil ratio; LYMPH#, lymphocyte count; MID#, intermediate cell count; NEUT#, neutrophil count; RBC, red blood cells; Hb, hemoglobin; HCT, hematocrit; MCV, mean red blood cell volume; MCH, mean erythrocyte hemoglobin; MCHC, mean hemoglobin concentration; RDW-CV, red blood cell distribution conce…
