# Supplementary material for: Gut microbiota and inflammation patterns for specialized athletes: a multi-cohort study across different types of sports
Source: mSystems. 2023 Jul 27;8(4):e00259-23. doi: 10.1128/msystems.00259-23 (PMC10470055; doi:10.1128/msystems.00259-23)
Supplement: Table S2 — Comparisons of taxonomic abundances between different types of sport. [file msystems.00259-23-s0008.xlsx]

## Sheet: Sheet1
TABLE S2. Comparisons of taxonomic abundances between different types of sport. Different taxonomic levels including phylum, class, order, family, and genus are tested. Taxa are firstly filtered with at least 0.01% fraction among all the taxa. P-value is produced using Wilcox Test, and q-value is produced using FDR corrections. The taxa with P-value < 0.05 and Q-value < 0.1 are colored in blue. T…
Phylum	Female AER		Female ROW		Wilcox test		Enrichment		Phylum	Male AER		Male WRE		Wilcox test		Enrichment
	Mean	SEM	Mean	SEM	p	fdr				Mean	SEM	Mean	SEM	p	fdr
p__Actinobacteriota	0.0238622	0.00299637	0.0603333	0.00504343	2.09101e-13	1.88191e-12	ROW		p__Proteobacteria	0.137173	0.0128474	0.365689	0.0287542	1.74388e-14	1.56949e-13	WRE
p__Proteobacteria	0.15139	0.0167408	0.053301	0.00573122	4.28191e-11	1.92686e-10	AER		p__Verrucomicrobiota	0.00763317	0.00276546	0.00157547	0.000332281	5.45808e-08	2.45614e-07	AER
p__Firmicutes	0.518813	0.0204001	0.659614	0.0146181	6.18953e-08	1.85686e-07	ROW		p__Bacteroidota	0.287217	0.0162828	0.170783	0.0240427	0.00174139	0.00522418	AER
p__Patescibacteria	0.000108974	3.59257e-05	0.000371408	6.52283e-05	1.04915e-05	2.3606e-05	ROW		p__Firmicutes	0.544634	0.0163451	0.442672	0.0273731	0.00647123	0.0118125	AER
p__Verrucomicrobiota	0.00303205	0.00281095	0.00272557	0.000690531	0.00019872	0.000357696	AER		p__Desulfobacterota	0.00154648	0.000266675	0.000106132	3.87457e-05	0.00656251	0.0118125	AER
p__Fusobacteriota	0.00140491	0.000345282	0.00314368	0.00201675	0.000480762	0.000721143	ROW		p__Patescibacteria	0.000170854	6.31367e-05	0.000382075	0.000163008	0.0136295	0.0204442	WRE
p__Cyanobacteria	0.000236111	0.000114429	0.00113578	0.000340708	0.000587684	0.000755593	ROW		p__Actinobacteriota	0.0199956	0.0023633	0.0183019	0.00296549	0.124135	0.151806	AER
p__Bacteroidota	0.296554	0.0217283	0.21434	0.0141031	0.00491627	0.00553081	AER		p__Cyanobacteria	0.000184673	8.38921e-05	0.000139151	7.58703e-05	0.134939	0.151806	AER
p__Desulfobacterota	0.0044188	0.000862687	0.00171695	0.000410038	0.712796	0.712796	AER		p__Fusobacteriota	0.00136809	0.000320908	0.000252358	0.000151623	0.808013	0.808013	AER
Class	AER		ROW		Wilcox test		Enrichment		Class	AER		WRE		Wilcox test		Enrichment
	Mean	SEM	Mean	SEM	p	fdr				Mean	SEM	Mean	SEM	p	fdr
c__Coriobacteriia	0.00415064	0.000853901	0.015194	0.00124041	1.62091e-17	2.10718e-16	ROW		c__Bacilli	0.0571168	0.00880442	0.240042	0.0257071	1.33675e-17	1.73777e-16	WRE
c__Gammaproteobacteria	0.151115	0.0167152	0.0524993	0.00566572	2.4371e-11	1.58411e-10	AER		c__Negativicutes	0.157221	0.0129465	0.0184481	0.00970152	4.06304e-15	2.64098e-14	AER
c__Actinobacteria	0.0197115	0.00240883	0.0451365	0.00477736	7.92185e-08	3.4328e-07	ROW		c__Gammaproteobacteria	0.136677	0.0128009	0.363542	0.0286673	1.64577e-14	7.13168e-14	WRE
c__Clostridia	0.387607	0.0192766	0.522726	0.0157126	2.10904e-07	6.85438e-07	ROW		c__Alphaproteobacteria	0.000495603	0.000310164	0.00214623	0.00111325	2.61262e-13	8.491e-13	WRE
c__Saccharimonadia	0.000108974	3.59257e-05	0.000371408	6.52283e-05	1.04915e-05	2.7278e-05	ROW		c__Clostridia	0.330286	0.0127435	0.184167	0.0181453	2.0972e-08	5.45271e-08	AER
c__Verrucomicrobiae	0.00303205	0.00281095	0.00271983	0.00068988	0.00019872	0.00043056	AER		c__Verrucomicrobiae	0.00763317	0.00276546	0.00157547	0.000332281	5.45808e-08	1.18258e-07	AER
c__Fusobacteriia	0.00140491	0.000345282	0.00314368	0.00201675	0.000480762	0.000892844	ROW		c__Coriobacteriia	0.00343153	0.000545889	0.00487972	0.00138347	0.000395321	0.000734168	WRE
c__Cyanobacteriia	0.000236111	0.000114429	0.00111135	0.000340151	0.00122828	0.00199595	ROW		c__Bacteroidia	0.287217	0.0162828	0.170783	0.0240427	0.00174139	0.00282977	AER
c__Bacteroidia	0.296554	0.0217283	0.214237	0.0141101	0.00483009	0.00697679	AER		c__Desulfovibrionia	0.00154648	0.000266675	0.000106132	3.87457e-05	0.00656251	0.00947918	AER
c__Bacilli	0.0838451	0.0145844	0.0509282	0.00360999	0.125789	0.163526	AER		c__Saccharimonadia	0.000170226	6.25934e-05	0.000382075	0.000163008	0.0136295	0.0177183	WRE
c__Negativicutes	0.0473611	0.00517726	0.0859583	0.0106476	0.252129	0.297971	ROW		c__Cyanobacteriia	0.000184673	8.38921e-05	0.000139151	7.58703e-05	0.134939	0.159473	AER
c__Desulfovibrionia	0.0044188	0.000862687	0.00136422	0.000221982	0.619624	0.671259	AER		c__Actinobacteria	0.0165616	0.00221684	0.0134198	0.00242026	0.16959	0.183723	AER
c__Alphaproteobacteria	0.000274573	0.000106665	0.000801724	0.00035338	0.965777	0.965777	ROW		c__Fusobacteriia	0.00136809	0.000320908	0.000252358	0.000151623	0.808013	0.808013	AER
Order	AER		ROW		Wilcox test		Enrichment		Order	AER		WRE		Wilcox test		Enrichment
	Mean	SEM	Mean	SEM	p	fdr				Mean	SEM	Mean	SEM	p	fdr
o__Pseudomonadales	0.0201325	0.00886782	0.00012069	0.000105404	1.08951e-28	2.94168e-27	AER		o__Bacillales	0.0108361	0.0049744	0.0602146	0.0230014	4.35301e-22	1.17531e-20	WRE
o__Coriobacteriales	0.00415064	0.000853901	0.015194	0.00124041	1.62091e-17	2.18823e-16	ROW		o__Lactobacillales	0.0351916	0.00611499	0.15521	0.0208324	1.15973e-16	1.56564e-15	WRE
o__Peptostreptococcales-Tissierellales	0.0218312	0.00351155	0.0480833	0.00492728	5.27521e-12	4.74769e-11	ROW		o__Lachnospirales	0.153302	0.00857806	0.0359222	0.00746187	4.66462e-16	4.19816e-15	AER
o__Oscillospirales	0.127444	0.00872062	0.220475	0.00912995	8.21465e-12	5.54489e-11	ROW		o__Veillonellales-Selenomonadales	0.144297	0.0130024	0.0154764	0.00960572	2.74523e-15	1.85303e-14	AER
o__Clostridiales	0.00460684	0.000993495	0.0238463	0.00328103	3.64804e-11	1.96994e-10	ROW		o__Enterobacterales	0.1073	0.0109159	0.318637	0.0292737	2.63147e-14	1.421e-13	WRE
o__Enterobacterales	0.115019	0.0134963	0.038329	0.00491025	5.24732e-10	2.36129e-09	AER		o__Staphylococcales	0.00240327	0.00144196	0.00916981	0.00746631	1.06496e-12	4.79232e-12	WRE
o__Christensenellales	0.00186538	0.00096755	0.00518175	0.000677975	6.29943e-09	2.42978e-08	ROW		o__Sphingomonadales	0.000358668	0.000267933	0.000554245	0.00018154	5.23616e-12	2.01966e-11	WRE
o__Bacillales	0.0199338	0.0111488	1.58046e-05	9.31653e-06	5.08815e-08	1.71725e-07	AER		o__Clostridia_UCG-014	0.00800942	0.00153681	0.0240024	0.00728478	7.5071e-12	2.53365e-11	WRE
o__Bifidobacteriales	0.019641	0.00240649	0.0447471	0.00476125	1.59687e-07	4.7906e-07	ROW		o__Clostridiales	0.0093059	0.00330641	0.00824292	0.00152662	1.31164e-10	3.93491e-10	AER
o__Monoglobales	0.00467842	0.000889963	0.00868247	0.000866276	5.91589e-06	1.59729e-05	ROW		o__Peptostreptococcales-Tissierellales	0.0209698	0.00328476	0.0614528	0.0134026	2.62544e-10	7.08869e-10	WRE
o__Saccharimonadales	0.000108974	3.59257e-05	0.000371408	6.52283e-05	1.04915e-05	2.5752e-05	ROW		o__Verrucomicrobiales	0.00763317	0.00276546	0.00157547	0.000332281	5.45808e-08	1.33971e-07	AER
o__Burkholderiales	0.00655449	0.00109659	0.00331897	0.000978788	4.68956e-05	0.000105515	AER		o__Oscillospirales	0.13258	0.00747446	0.0528868	0.0056993	6.31101e-08	1.41998e-07	AER
o__RF39	0.000141026	0.000121966	0.00190158	0.000393316	8.02628e-05	0.0001667	ROW		o__Pasteurellales	0.0062946	0.00150748	0.0155991	0.00599086	4.58125e-07	9.51491e-07	WRE
o__Verrucomicrobiales	0.00303205	0.00281095	0.00262931	0.000685925	0.000298812	0.000576281	AER		o__Pseudomonadales	0.0178706	0.00602137	0.0177759	0.00624863	9.33585e-07	1.80049e-06	AER
o__Fusobacteriales	0.00140491	0.000345282	0.00314368	0.00201675	0.000480762	0.000865372	ROW		o__Monoglobales	0.00467525	0.000655774	0.000433962	0.000119841	3.49156e-06	6.2848e-06	AER
o__Erysipelotrichales	0.010281	0.00137698	0.0114799	0.000879536	0.000882941	0.00148996	ROW		o__Acidaminococcales	0.012924	0.00165279	0.0029717	0.00174812	6.20466e-06	1.04704e-05	AER
o__Chloroplast	0.000236111	0.000114429	0.0011092	0.000339548	0.00122828	0.00195079	ROW		o__Erysipelotrichales	0.00657663	0.000934437	0.0144835	0.00407218	2.94229e-05	4.67306e-05	WRE
o__Sphingomonadales	9.9359e-05	4.85699e-05	2.80172e-05	2.80172e-05	0.0026893	0.00403396	AER		o__Bacteroidales	0.286399	0.0163347	0.154144	0.0226059	0.000334426	0.000501639	AER
o__Bacteroidales	0.296458	0.0217305	0.214132	0.0141164	0.00475581	0.00675826	AER		o__Coriobacteriales	0.00343153	0.000545889	0.00487972	0.00138347	0.000395321	0.000561772	WRE
o__Lactobacillales	0.0529402	0.00962655	0.0372399	0.00344456	0.0111146	0.0150047	AER		o__Burkholderiales	0.00454648	0.000611142	0.00480896	0.00348497	0.00590371	0.00797001	WRE
o__Acidaminococcales	0.0115908	0.00172357	0.00784698	0.0012938	0.0149602	0.0192345	AER		o__Desulfovibrionales	0.00154648	0.000266675	0.000106132	3.87457e-05	0.00656251	0.00843751	AER
o__Clostridia_UCG-014	0.00869765	0.00283849	0.0135754	0.00201129	0.0172507	0.0211713	ROW		o__Saccharimonadales	0.000170226	6.25934e-05	0.000382075	0.000163008	0.0136295	0.0167271	WRE
o__Veillonellales-Selenomonadales	0.0357703	0.0049787	0.0781114	0.0107589	0.0433626	0.0509039	ROW		o__Chloroplast	0.000184673	8.38921e-05	0.000129717	6.73434e-05	0.136577	0.16033	AER
o__Pasteurellales	0.00696261	0.00238444	0.0105201	0.0026205	0.175691	0.197652	ROW		o__RF39	0.00205716	0.00100623	0.000938679	0.000526119	0.185014	0.208141	AER
o__Staphylococcales	0.000526709	0.000143649	0.000261494	5.40902e-05	0.1857	0.200556	AER		o__Bifidobacteriales	0.0163254	0.00219496	0.013066	0.00239857	0.216182	0.233476	AER
o__Desulfovibrionales	0.0044188	0.000862687	0.00136422	0.000221982	0.619624	0.643455	AER		o__Christensenellales	0.00140138	0.000253862	0.00096934	0.000356633	0.390109	0.405113	AER
o__Lachnospirales	0.218448	0.0158373	0.202216	0.00932486	0.973365	0.973365	AER		o__Fusobacteriales	0.00136809	0.000320908	0.000252358	0.000151623	0.808013	0.808013	AER
Family	AER		ROW		Wilcox test		Enrichment		Family	AER		WRE		Wilcox test		Enrichment
	Mean	SEM	Mean	SEM	p	fdr				Mean	SEM	Mean	SEM	p	fdr
f__Pseudomonadaceae	0.0106966	0.00460976	2.15517e-06	2.15517e-06	3.11059e-29	1.61751e-27	AER		f__Moraxellaceae	0.00882035	0.00491106	0.0113042	0.00548121	2.42839e-26	1.26276e-24	WRE
f__[Eubacterium]_coprostanoligenes_group	0.00255342	0.000934162	0.0302033	0.00396128	1.08822e-18	2.82937e-17	ROW		f__Leuconostocaceae	0.0113649	0.00431682	0.0687406	0.0139529	1.20866e-24	3.1425e-23	WRE
f__Anaerovoracaceae	0.000444444	0.000205139	0.00196408	0.000199028	2.40121e-14	4.1621e-13	ROW		f__Lactobacillaceae	0.0131432	0.00328098	0.0720566	0.0164705	7.38069e-22	1.27932e-20	WRE
f__Eggerthellaceae	0.00110684	0.000404487	0.00352586	0.000574236	5.85069e-14	7.60589e-13	ROW		f__Planococcaceae	0.00753706	0.0044448	0.0567099	0.0230735	1.75674e-21	2.28376e-20	WRE
f__Erysipelatoclostridiaceae	0.00248504	0.000407888	0.00526078	0.000397963	5.03128e-12	5.23253e-11	ROW		f__Bacillaceae	0.00328769	0.0019801	0.0035	0.000866156	2.36486e-19	2.45945e-18	WRE
f__Selenomonadaceae	0.00635897	0.00196809	0.0413276	0.0079728	1.36509e-11	1.18308e-10	ROW		f__Lachnospiraceae	0.153289	0.00857831	0.0359222	0.00746187	4.66468e-16	4.04272e-15	AER
f__Clostridiaceae	0.00460684	0.000993495	0.0238463	0.00328103	3.64804e-11	2.70997e-10	ROW		f__Enterococcaceae	0.00209485	0.000432729	0.00888208	0.00224911	5.81941e-16	4.32299e-15	WRE
f__Peptostreptococcaceae	0.020922	0.00350598	0.0437737	0.00474511	2.44009e-10	1.58606e-09	ROW		f__Veillonellaceae	0.0898511	0.00945402	0.00299528	0.00132015	2.71975e-14	1.58134e-13	AER
f__Enterobacteriaceae	0.114693	0.0134526	0.0379856	0.00490933	3.22512e-10	1.8634e-09	AER		f__Enterobacteriaceae	0.107109	0.0108962	0.315599	0.0291638	3.00043e-14	1.58134e-13	WRE
f__Coriobacteriales_Incertae_Sedis	0.000319444	9.67038e-05	0.000851293	0.000107407	5.40436e-10	2.81027e-09	ROW		f__Staphylococcaceae	0.0023794	0.00144202	0.00916981	0.00746631	3.04104e-14	1.58134e-13	WRE
f__Coriobacteriaceae	0.00266239	0.000666456	0.0106818	0.00105498	6.19237e-10	2.9273e-09	ROW		f__Erysipelotrichaceae	0.0027255	0.000841036	0.00899292	0.00364794	9.52772e-14	4.50401e-13	WRE
f__Muribaculaceae	6.19658e-05	3.83765e-05	0.00331466	0.00113743	1.10522e-09	4.78927e-09	ROW		f__Sphingomonadaceae	0.000358668	0.000267933	0.000554245	0.00018154	5.23616e-12	2.17053e-11	WRE
f__Carnobacteriaceae	0.000101496	3.40297e-05	0.00049569	6.6078e-05	1.2323e-09	4.9292e-09	ROW		f__Butyricicoccaceae	0.00698178	0.000752827	0.000240566	8.85069e-05	5.42633e-12	2.17053e-11	AER
f__Christensenellaceae	0.00186538	0.00096755	0.00518175	0.000677975	6.29943e-09	2.33979e-08	ROW		f__Clostridia_UCG-014	0.00800942	0.00153681	0.0240024	0.00728478	7.5071e-12	2.78835e-11	WRE
f__Planococcaceae	0.0189135	0.0111388	0	0	1.74689e-08	6.05589e-08	AER		f__Clostridiaceae	0.0093059	0.00330641	0.00824057	0.00152677	1.31164e-10	4.54701e-10	AER
f__Oscillospiraceae	0.0141976	0.0021839	0.0250309	0.00170269	2.52369e-08	8.20198e-08	ROW		f__Peptostreptococcaceae	0.0202613	0.00328933	0.0545448	0.0124069	4.16806e-10	1.35462e-09	WRE
f__Ruminococcaceae	0.104656	0.00775528	0.160706	0.00755411	1.31935e-07	4.03567e-07	ROW		f__Bacteroidaceae	0.15504	0.0117546	0.0389175	0.008131	7.42885e-09	2.27235e-08	AER
f__UCG-010	9.61538e-06	6.81212e-06	0.000987787	0.000224285	1.44892e-07	4.15185e-07	ROW		f__Oscillospiraceae	0.0139799	0.00155915	0.00258491	0.000754385	2.63881e-08	7.62324e-08	AER
f__Moraxellaceae	0.0094359	0.00764858	0.000118534	0.000105396	1.56344e-07	4.15185e-07	AER		f__Sutterellaceae	0.00394975	0.000579697	6.36792e-05	2.96674e-05	3.21196e-08	8.79062e-08	AER
f__Bifidobacteriaceae	0.019641	0.00240649	0.0447471	0.00476125	1.59687e-07	4.15185e-07	ROW		f__Akkermansiaceae	0.00763317	0.00276546	0.00157547	0.000332281	5.45808e-08	1.4191e-07	AER
f__Gemellaceae	2.13675e-05	1.49671e-05	0.000180316	3.37538e-05	3.1722e-07	7.57415e-07	ROW		f__Comamonadaceae	0.000281407	8.29361e-05	0.000580189	0.000169477	3.70563e-07	9.17585e-07	WRE
f__Leuconostocaceae	0.00932372	0.00485542	0.000104167	3.90792e-05	3.20445e-07	7.57415e-07	AER		f__Tannerellaceae	0.0128938	0.00133786	0.00233255	0.000543445	4.54129e-07	1.03576e-06	AER
f__Bacteroidaceae	0.224257	0.0189986	0.106085	0.0102028	4.8554e-07	1.09774e-06	AER		f__Pasteurellaceae	0.0062946	0.00150748	0.0155991	0.00599086	4.58125e-07	1.03576e-06	WRE
f__Streptococcaceae	0.0208686	0.00375973	0.031296	0.00297552	6.20591e-07	1.34461e-06	ROW		f__Monoglobaceae	0.00467525	0.000655774	0.000433962	0.000119841	3.49156e-06	7.56504e-06	AER
f__Monoglobaceae	0.00467842	0.000889963	0.00868247	0.000866276	5.91589e-06	1.2305e-05	ROW		f__Acidaminococcaceae	0.012924	0.00165279	0.0029717	0.00174812	6.20466e-06	1.29057e-05	AER
f__Peptostreptococcales-Tissierellales	0.000464744	0.000173913	0.00234555	0.000429692	7.9032e-06	1.58064e-05	ROW		f__Coriobacteriaceae	0.00273241	0.00051276	0.00427594	0.00136458	2.4029e-05	4.8058e-05	WRE
f__Porphyromonadaceae	0.000181624	0.00012734	0.000831178	0.000197879	1.24882e-05	2.40513e-05	ROW		f__Peptostreptococcales-Tissierellales	0.000106156	3.39437e-05	0.00666745	0.0060213	4.45451e-05	8.57907e-05	WRE
f__Saccharimonadaceae	0.000108974	3.59257e-05	0.000364224	6.50723e-05	2.25977e-05	4.19672e-05	ROW		f__Rikenellaceae	0.0117638	0.00178328	0.0235613	0.00552369	9.83191e-05	0.000182593	WRE
f__Bacillaceae	0.0010203	0.000350768	1.58046e-05	9.31653e-06	4.29398e-05	7.69955e-05	AER		f__Ruminococcaceae	0.0928178	0.00625483	0.0460189	0.00510754	0.000662384	0.00118772	AER
f__RF39	0.000141026	0.000121966	0.00190158	0.000393316	8.02628e-05	0.000139122	ROW		f__Eggerthellaceae	0.000639447	0.000176305	0.000431604	0.000135305	0.00156794	0.00271777	AER
f__Fusobacteriaceae	0.00140491	0.000345282	0.003125	0.00201684	0.000163866	0.000274872	ROW		f__Coriobacteriales_Incertae_Sedis	3.07789e-05	1.10684e-05	9.90566e-05	3.55342e-05	0.00336211	0.00563967	WRE
f__Staphylococcaceae	0.000505342	0.000143517	8.11782e-05	4.29605e-05	0.000265402	0.000431278	AER		f__Selenomonadaceae	0.054446	0.00736169	0.0124811	0.00956468	0.00371192	0.00603187	AER
f__Akkermansiaceae	0.00303205	0.00281095	0.00262931	0.000685925	0.000298812	0.000470856	AER		f__Desulfovibrionaceae	0.00154648	0.000266675	0.000106132	3.87457e-05	0.00656251	0.0103409	AER
f__Sutterellaceae	0.00625962	0.00110548	0.00219253	0.000383215	0.000593741	0.000908074	AER		f__Saccharimonadaceae	0.000151382	5.5627e-05	0.000299528	0.000118688	0.00971536	0.0148588	WRE
f__Enterococcaceae	0.00248397	0.001056	0.00106968	0.000621584	0.000773028	0.0011485	AER		f__Pseudomonadaceae	0.00905025	0.00242313	0.0064717	0.00327913	0.0456058	0.0677572	AER
f__Comamonadaceae	0.000176282	5.89286e-05	0.000137931	0.00011154	0.000837904	0.00121031	AER		f__Porphyromonadaceae	2.44975e-05	1.0859e-05	3.06604e-05	1.42489e-05	0.0529995	0.0765548	WRE
f__Chloroplast	0.000236111	0.000114429	0.0011092	0.000339548	0.00122828	0.00172623	ROW		f__UCG-010	4.52261e-05	2.0327e-05	3.30189e-05	1.43461e-05	0.0681547	0.095785	AER
f__Sphingomonadaceae	9.9359e-05	4.85699e-05	2.80172e-05	2.80172e-05	0.0026893	0.0036801	AER		f__Gemellaceae	2.38693e-05	9.3561e-06	0	0	0.116445	0.159346	AER
f__Prevotellaceae	0.0336624	0.00735911	0.0782608	0.0104527	0.00445043	0.00593391	ROW		f__Chloroplast	0.000184673	8.38921e-05	0.000129717	6.73434e-05	0.136577	0.182103	AER
f__Acidaminococcaceae	0.0115908	0.00172357	0.00784698	0.0012938	0.0149602	0.0194482	AER		f__Carnobacteriaceae	7.85176e-05	2.85432e-05	4.71698e-06	4.71698e-06	0.154974	0.201466	AER
f__Clostridia_UCG-014	0.00869765	0.00283849	0.0135754	0.00201129	0.0172507	0.0218789	ROW		f__RF39	0.00205716	0.00100623	0.000938679	0.000526119	0.185014	0.234652	AER
f__Rikenellaceae	0.0174028	0.0022133	0.0112931	0.00130036	0.0480196	0.0594529	AER		f__Bifidobacteriaceae	0.0163254	0.00219496	0.013066	0.00239857	0.216182	0.265313	AER
f__Pasteurellaceae	0.00696261	0.00238444	0.0105201	0.0026205	0.175691	0.212463	ROW		f__Streptococcaceae	0.00846922	0.00162968	0.00511085	0.000877327	0.219434	0.265313	AER
f__Veillonellaceae	0.0294113	0.004448	0.0367838	0.00467057	0.503956	0.595584	ROW		f__Prevotellaceae	0.102033	0.0108592	0.0812925	0.0189748	0.224495	0.265313	AER
f__Tannerellaceae	0.0164241	0.00203983	0.0102716	0.000954799	0.571621	0.66054	AER		f__Anaerovoracaceae	0.000602387	0.000104674	0.000240566	6.86678e-05	0.301648	0.348571	AER
f__Barnesiellaceae	0.00198397	0.000383552	0.00218678	0.000347351	0.605835	0.671259	ROW		f__Erysipelatoclostridiaceae	0.00385113	0.000426326	0.00549057	0.00187572	0.32394	0.366193	WRE
f__Lactobacillaceae	0.0200865	0.00676705	0.00425431	0.00100314	0.609212	0.671259	AER		f__Christensenellaceae	0.00140138	0.000253862	0.00096934	0.000356633	0.390109	0.43161	AER
f__Desulfovibrionaceae	0.0044188	0.000862687	0.00136422	0.000221982	0.619624	0.671259	AER		f__Muribaculaceae	0.00153015	0.000318244	0.000617925	0.000222891	0.583401	0.632018	AER
f__Butyricicoccaceae	0.00602778	0.000846279	0.00330819	0.000369552	0.71234	0.755953	AER		f__[Eubacterium]_coprostanoligenes_group	0.0187117	0.0023023	0.00400708	0.0017894	0.647952	0.687622	AER
f__Erysipelotrichaceae	0.00779594	0.00126762	0.00621911	0.000780612	0.813	0.84552	AER		f__Fusobacteriaceae	0.00136244	0.000320979	0.000252358	0.000151623	0.73402	0.763381	AER
f__Marinifilaceae	0.00248397	0.00049368	0.00175072	0.000245596	0.928705	0.946915	AER		f__Marinifilaceae	0.00127701	0.000187734	0.00291274	0.00123481	0.783152	0.798508	WRE
f__Lachnospiraceae	0.218446	0.0158374	0.202198	0.00932434	0.973365	0.973365	AER		f__Barnesiellaceae	0.00183731	0.000379639	0.00445755	0.00253782	0.886462	0.886462	WRE
Genus	AER		ROW		Wilcox test		Enrichment		Genus	AER		WRE		Wilcox test		Enrichment
	Mean	SEM	Mean	SEM	p	fdr				Mean	SEM	Mean	SEM	p	fdr
g__Pseudomonas	0.0106955	0.00460977	2.15517e-06	2.15517e-06	3.11067e-29	3.45285e-27	AER		g__Psychrobacter	0.0054799	0.00404948	0.00760377	0.00533326	1.27558e-26	1.41589e-24	WRE
g__[Eubacterium]_coprostanoligenes_group	0.00255342	0.000934162	0.0302033	0.00396128	1.08822e-18	6.03961e-17	ROW		g__Weissella	0.0113499	0.0043166	0.0687264	0.0139499	1.11179e-24	6.17044e-23	WRE
g__Family_XIII_AD3011_group	0.000348291	0.0002017	0.00162572	0.00018191	8.15992e-14	3.01917e-12	ROW		g__Lactobacillus	0.0114139	0.00303598	0.0670731	0.0160474	2.03718e-22	7.53755e-21	WRE
g__Fusicatenibacter	0.00613355	0.00139044	0.0116566	0.00102574	1.29233e-12	3.58622e-11	ROW		g__Pediococcus	0.00168279	0.00092315	0.00492925	0.00197318	4.04624e-22	1.12283e-20	WRE
g__Klebsiella	0.0167842	0.00394929	0.00244325	0.000781332	9.87871e-12	2.19307e-10	AER		g__Rummeliibacillus	0.00605339	0.00432471	0.0414976	0.0211987	4.13196e-20	9.17295e-19	WRE
g__Lachnoclostridium	0.0213141	0.00232021	0.00318606	0.000381265	2.07292e-11	3.35502e-10	AER		g__Bacillus	0.00320289	0.00197988	0.00326887	0.000873342	5.26047e-18	9.73187e-17	WRE
g__Megamonas	0.00635897	0.00196809	0.0412816	0.00797405	2.34507e-11	3.35502e-10	ROW		g__Raoultella	0.00168781	0.000667739	0.0193019	0.00414606	1.04766e-17	1.66129e-16	WRE
g__Clostridium_sensu_stricto_1	0.00453526	0.000993733	0.0238455	0.00328106	2.41803e-11	3.35502e-10	ROW		g__Intestinibacter	0.00198995	0.000516973	0.00891038	0.00137816	2.48802e-17	3.45212e-16	WRE
g__uncultured	0.000268162	8.61091e-05	0.000828305	0.000107232	1.38151e-10	1.70387e-09	ROW		g__Citrobacter	0.000806533	0.000343266	0.00626887	0.00390726	4.97463e-17	6.13537e-16	WRE
g__Intestinibacter	0.00224038	0.000585552	0.00962213	0.00180838	1.8288e-10	2.02996e-09	ROW		g__Enterococcus	0.00209485	0.000432729	0.00888208	0.00224911	5.81941e-16	6.45954e-15	WRE
g__[Ruminococcus]_gauvreauii_group	0.000940171	0.000386683	0.00271983	0.000365326	5.08039e-10	4.69936e-09	ROW		g__Turicibacter	0.00138065	0.000473994	0.00431132	0.000748166	1.66696e-14	1.68212e-13	WRE
g__Collinsella	0.00266239	0.000666456	0.0106818	0.00105498	6.19237e-10	5.24505e-09	ROW		g__Staphylococcus	0.00237877	0.001442	0.00916981	0.00746631	3.04104e-14	2.81296e-13	WRE
g__Lachnospiraceae_FCS020_group	5.66239e-05	3.82825e-05	0.000814655	0.000131203	6.61538e-10	5.24505e-09	ROW		g__Escherichia-Shigella	0.0508103	0.00464711	0.148226	0.0115726	5.2543e-14	4.48636e-13	WRE
g__Enterobacter	0.00923718	0.0025518	0.000354167	0.00010988	8.93521e-10	6.61206e-09	AER		g__Acinetobacter	0.00324874	0.00278454	0.00349292	0.0015605	8.2634e-14	6.55169e-13	WRE
g__Muribaculaceae	6.19658e-05	3.83765e-05	0.00331466	0.00113743	1.10522e-09	7.66744e-09	ROW		g__CAG-352	0.00232161	0.000928615	0.00720519	0.00171351	1.22178e-12	9.0412e-12	WRE
g__Granulicatella	0.000101496	3.40297e-05	0.00049569	6.6078e-05	1.2323e-09	8.04619e-09	ROW		g__Enterobacter	0.00582977	0.00150594	0.0123561	0.00308215	2.57713e-12	1.78789e-11	WRE
g__[Eubacterium]_hallii_group	0.00597115	0.00179867	0.0102644	0.00161724	6.19066e-09	3.81757e-08	ROW		__	0.0247594	0.00400829	0.0710425	0.0152321	4.42026e-12	2.88617e-11	WRE
g__UCG-005	0.00155662	0.00113649	0.00185057	0.000319158	1.69331e-08	9.39785e-08	ROW		g__Clostridia_UCG-014	0.00800942	0.00153681	0.0240024	0.00728478	7.5071e-12	4.62938e-11	WRE
g__Ruminococcus	0.00646688	0.00175121	0.0127759	0.00118005	4.88183e-08	2.58039e-07	ROW		g__Butyricicoccus	0.00696482	0.000753373	0.000235849	8.82382e-05	1.14351e-11	6.6805e-11	AER
g__Christensenellaceae_R-7_group	0.00177244	0.000967406	0.00491092	0.000674718	5.40741e-08	2.72828e-07	ROW		g__Clostridium_sensu_stricto_1	0.00922802	0.00324161	0.00732311	0.00128684	2.21262e-10	1.228e-09	AER
g__Lachnospiraceae_UCG-010	0.00281731	0.000448437	0.000426006	7.2849e-05	5.84542e-08	2.82105e-07	AER		g__Coprococcus	0.00587186	0.00054508	0.000346698	9.38417e-05	3.14058e-09	1.66002e-08	AER
g__Romboutsia	0.018312	0.00324681	0.0314935	0.00395742	1.11461e-07	5.15506e-07	ROW		g__Holdemanella	0.00121106	0.000669001	0.00467689	0.00364231	5.69689e-09	2.87434e-08	WRE
g__Streptococcus	0.0198419	0.00366443	0.0312507	0.0029725	1.25437e-07	5.56941e-07	ROW		g__Bacteroides	0.15504	0.0117546	0.0389175	0.008131	7.42885e-09	3.58523e-08	AER
g__UCG-010	9.61538e-06	6.81212e-06	0.000987787	0.000224285	1.44892e-07	6.18576e-07	ROW		g__Romboutsia	0.0178731	0.00314829	0.0448255	0.0123082	8.95219e-09	4.14039e-08	WRE
g__Senegalimassilia	0.000404915	0.00030133	0.00253376	0.00055675	1.51377e-07	6.22328e-07	ROW		g__Akkermansia	0.00763317	0.00276546	0.00157547	0.000332281	5.45808e-08	2.42339e-07	AER
g__Bifidobacterium	0.0196186	0.00240696	0.0446925	0.00476057	1.59687e-07	6.33046e-07	ROW		g__Klebsiella	0.0229724	0.00513387	0.0581344	0.0172793	8.32738e-08	3.55515e-07	WRE
g__Acinetobacter	0.000691239	0.000307097	2.87356e-06	2.87356e-06	2.23589e-07	8.55805e-07	AER		g__Lachnoclostridium	0.0138813	0.00225906	0.00401415	0.00357235	1.06179e-07	4.36512e-07	AER
g__Dorea	0.0118333	0.00178707	0.0166516	0.00112048	2.59406e-07	9.59801e-07	ROW		g__Haemophilus	0.00615138	0.00147595	0.0154127	0.00591488	3.63414e-07	1.44068e-06	WRE
g__Gemella	2.13675e-05	1.49671e-05	0.000180316	3.37538e-05	3.1722e-07	1.13585e-06	ROW		g__Allisonella	0.00326068	0.000548632	0	0	6.31258e-07	2.4162e-06	AER
g__Weissella	0.00929701	0.00485478	0.000104167	3.90792e-05	3.32785e-07	1.15435e-06	AER		g__Parabacteroides	0.0128832	0.00133835	0.00231368	0.000536691	6.75854e-07	2.50066e-06	AER
g__Bacteroides	0.224257	0.0189986	0.106085	0.0102028	4.8554e-07	1.63318e-06	AER		g__Terrisporobacter	0.000297111	0.000159026	0.000224057	7.05822e-05	1.06366e-06	3.80861e-06	AER
g__Psychrobacter	0.00869765	0.00758769	0	0	5.59108e-07	1.82532e-06	AER		g__Flavonifractor	0.00183103	0.000375649	4.71698e-06	3.30318e-06	1.70086e-06	5.89987e-06	AER
g__Subdoligranulum	0.0194049	0.00235533	0.058148	0.00526998	1.14368e-06	3.62711e-06	ROW		g__Lysinibacillus	0.000434045	0.000203982	0.0148892	0.0103543	2.40324e-06	8.08364e-06	WRE
g__Coprococcus	0.00927564	0.00165283	0.012069	0.00102737	1.41826e-06	4.37296e-06	ROW		g__Monoglobus	0.00467525	0.000655774	0.000433962	0.000119841	3.49156e-06	1.13989e-05	AER
g__NK4A214_group	0.00106944	0.000379108	0.00321408	0.000553143	2.75259e-06	8.25778e-06	ROW		g__Phascolarctobacterium	0.0126991	0.00164322	0.0029717	0.00174812	8.6999e-06	2.75911e-05	AER
g__Fusobacterium	0.00139103	0.000345655	0.000152299	9.47998e-05	3.43579e-06	1.00361e-05	AER		g__Alloprevotella	0.00107286	0.000323609	0.000858491	0.000342989	1.94208e-05	5.98807e-05	AER
g__Blautia	0.0425278	0.00720863	0.043694	0.00369626	3.90938e-06	1.11267e-05	ROW		g__Collinsella	0.00273241	0.00051276	0.00427594	0.00136458	2.4029e-05	7.2087e-05	WRE
g__Monoglobus	0.00467842	0.000889963	0.00868247	0.000866276	5.91589e-06	1.64166e-05	ROW		g__Sutterella	0.00168216	0.00037593	1.17925e-05	8.42784e-06	2.63803e-05	7.70581e-05	AER
g__Rummeliibacillus	0.0152286	0.0106474	0	0	7.21196e-06	1.90606e-05	AER		__	0.0170496	0.0013532	0.00700236	0.00130447	4.35253e-05	0.00012388	AER
g__Pediococcus	0.00744124	0.00547811	0	0	7.21211e-06	1.90606e-05	AER		g__Anaerostipes	0.00946796	0.0016244	0.000143868	4.19764e-05	5.16833e-05	0.000143421	AER
g__Lachnospiraceae_ND3007_group	0.000508547	0.000162842	0.00102155	0.00021576	1.12123e-05	2.89434e-05	ROW		g__Parasutterella	0.00226193	0.000335866	5.18868e-05	2.88559e-05	7.33461e-05	0.000198571	AER
g__Porphyromonas	0.000181624	0.00012734	0.000831178	0.000197879	1.24882e-05	3.15042e-05	ROW		g__Alistipes	0.0117638	0.00178328	0.0235613	0.00552369	9.83191e-05	0.000259843	WRE
g__Lachnospiraceae_NK4A136_group	0.0042938	0.00101981	0.00981753	0.00134301	1.58438e-05	3.90814e-05	ROW		g__Faecalibacterium	0.0622198	0.00505124	0.0248962	0.00432898	0.00010496	0.000270942	AER
g__Erysipelotrichaceae_UCG-003	0.00219551	0.000373555	0.00367816	0.000347936	2.43351e-05	5.87216e-05	ROW		g__[Ruminococcus]_gnavus_group	0.0145559	0.00382485	1.88679e-05	1.32127e-05	0.000144194	0.000363762	AER
g__Escherichia-Shigella	0.05136	0.00626105	0.0287471	0.00382704	4.12511e-05	9.74228e-05	AER		g__Lachnospira	0.0022902	0.000415086	0.000240566	0.000156783	0.000148391	0.000366031	AER
g__[Eubacterium]_ruminantium_group	6.51709e-05	5.1739e-05	0.000908764	0.000198807	6.1946e-05	0.00014325	ROW		g__Tyzzerella	0.00285741	0.0006831	0	0	0.000152995	0.000369185	AER
g__TM7x	0.000100427	3.24825e-05	0.000298132	4.75135e-05	6.46246e-05	0.000146395	ROW		g__Incertae_Sedis	0.00264573	0.000418601	0.000346698	9.1579e-05	0.000253123	0.000597802	AER
g__Sutterella	0.00403312	0.000704899	0.000742816	0.000194346	7.34305e-05	0.000163016	AER		g__Catenibacterium	0.00139761	0.000336703	0.0034434	0.00183389	0.000383151	0.000886037	WRE
g__RF39	0.000141026	0.000121966	0.00190158	0.000393316	8.02628e-05	0.00017469	ROW		g__Lachnospiraceae_UCG-004	0.00102073	0.000192506	2.12264e-05	2.12264e-05	0.000581851	0.00131807	AER
g__Lysinibacillus	0.00350748	0.00340423	0	0	9.05427e-05	0.000193274	AER		g__uncultured	0.000730528	0.000153201	3.53774e-05	1.69632e-05	0.000848561	0.0018838	AER
g__Bacillus	0.000956197	0.000346466	1.58046e-05	9.31653e-06	9.69774e-05	0.000203104	AER		g__UCG-003	0.000525126	7.84809e-05	4.24528e-05	2.60709e-05	0.0013188	0.00287034	AER
g__Fenollaria	0.000200855	9.88993e-05	0.00149928	0.000334357	0.000102109	0.000209891	ROW		g__Fusicatenibacter	0.00305779	0.00059708	9.19811e-05	3.72164e-05	0.001474	0.00314643	AER
g__Staphylococcus	0.000505342	0.000143517	8.11782e-05	4.29605e-05	0.000265402	0.00053563	AER		g__Family_XIII_UCG-001	0.000271985	6.48e-05	0	0	0.00273757	0.00573339	AER
g__Akkermansia	0.00303205	0.00281095	0.00262931	0.000685925	0.000298812	0.000592289	AER		g__Lachnospiraceae_UCG-010	0.00129083	0.000309819	0.000464623	0.000397949	0.00299577	0.00615798	AER
g__CAG-352	0.00245726	0.000754016	0.00180388	0.000659353	0.000492862	0.000959784	AER		__	0.00653643	0.00198104	0.001625	0.000356571	0.00314601	0.00634922	AER
g__UCG-002	0.00447329	0.000762062	0.011283	0.00118808	0.000553085	0.00105849	ROW		g__Desulfovibrio	0.000924623	0.000203599	0	0	0.00395034	0.00783014	AER
g__Enterococcus	0.00248397	0.001056	0.00106968	0.000621584	0.000773028	0.00145434	AER		g__TM7x	0.000113065	4.0377e-05	9.19811e-05	2.6116e-05	0.00449495	0.00875332	AER
g__CAG-56	0.00117842	0.000505884	0.00157974	0.000244602	0.000971966	0.00177119	ROW		g__Megamonas	0.0544384	0.00736197	0.0124811	0.00956468	0.00486656	0.00931358	AER
g__Veillonella	0.00412927	0.00109672	0.00849856	0.00164304	0.000973356	0.00177119	ROW		g__Megasphaera	0.0424774	0.00749221	4.95283e-05	1.97325e-05	0.00499654	0.00940027	AER
g__Chloroplast	0.000236111	0.000114429	0.0011092	0.000339548	0.00122828	0.00219901	ROW		g__[Eubacterium]_ruminantium_group	0.000935302	0.000259469	0.00079717	0.000295102	0.00582897	0.0107836	AER
g__Allisonella	0.000610043	0.000281778	0.00145977	0.000357337	0.00148965	0.00262463	ROW		g__Agathobacter	0.0144742	0.00171597	0.00279953	0.000631913	0.00773298	0.0140715	AER
g__Eggerthella	0.00034188	0.000233229	0.000390086	7.22854e-05	0.00187071	0.00324451	ROW		g__Colidextribacter	0.000178392	4.37951e-05	0	0	0.00813985	0.0145729	AER
g__Terrisporobacter	0.000167735	8.51126e-05	0.0021954	0.000692366	0.001933	0.00330097	ROW		g__[Eubacterium]_ventriosum_group	0.00285553	0.000473837	0.000478774	0.000206364	0.00871204	0.0153498	AER
g__uncultured	0.00061859	0.00013366	0.0014102	0.00022733	0.00196425	0.00330351	ROW		g__Roseburia	0.0192443	0.00227998	0.00408962	0.000667176	0.00897261	0.0155619	AER
g__Desulfovibrio	0.00201282	0.000440176	0.000476293	0.000153174	0.00249248	0.00412934	AER		g__uncultured	3.07789e-05	1.10684e-05	9.43396e-05	3.54619e-05	0.0101514	0.0173354	WRE
g__uncultured	0.00120406	0.000293369	0.00137931	0.000147897	0.00256491	0.00418683	ROW		g__[Ruminococcus]_torques_group	0.0101526	0.00169643	0.00245991	0.000592025	0.0107157	0.0180218	AER
g__Prevotella	0.0314145	0.00721634	0.0708642	0.00998915	0.00322746	0.005192	ROW		g__Veillonella	0.00344661	0.000545246	0.000978774	0.000393455	0.016434	0.0272264	AER
g__Raoultella	0.00137073	0.000579253	0.000164511	0.000104662	0.00359662	0.00570321	AER		g__Blautia	0.0138518	0.00199466	0.00404717	0.000950692	0.0180464	0.0294581	AER
g__Family_XIII_UCG-001	7.58547e-05	3.83865e-05	0.000170259	4.05269e-05	0.00406334	0.00635255	ROW		g__NK4A214_group	0.00366206	0.000544682	0.000629717	0.000167859	0.0249548	0.0401448	AER
g__UCG-003	0.000856838	0.000252028	0.00123779	0.000158697	0.00457816	0.007058	ROW		g__Paraprevotella	0.000746231	0.000350338	0.000363208	0.000150262	0.0274291	0.0434947	AER
g__Faecalibacterium	0.0634573	0.0065593	0.0730295	0.00464863	0.00552289	0.00839781	ROW		g__UCG-002	0.00531156	0.000836182	0.00119811	0.000363007	0.0281313	0.0439799	AER
g__Lachnospiraceae_UCG-004	0.00131197	0.000370887	0.000349856	9.22305e-05	0.00564804	0.00847206	AER		g__Pseudomonas	0.00902261	0.00242349	0.0064717	0.00327913	0.0359799	0.055469	AER
g__uncultured	0.000516026	0.000135173	0.00075	0.000124971	0.00702256	0.0103934	ROW		g__Dialister	0.0344397	0.00531133	0.0019316	0.00128758	0.0517153	0.0786355	AER
g__Citrobacter	0.00107585	0.000332178	0.00023204	0.000120783	0.00923669	0.0134904	AER		g__Porphyromonas	2.44975e-05	1.0859e-05	3.06604e-05	1.42489e-05	0.0529995	0.0794992	WRE
g__Catenibacterium	0.000159188	0.00015704	0.00106178	0.000295168	0.0111344	0.0160508	ROW		g__Granulicatella	7.34925e-05	2.81636e-05	0	0	0.0570087	0.0843729	AER
g__Alloprevotella	0.000404915	0.000296803	0.00346983	0.000740706	0.0113138	0.0161003	ROW		g__Bilophila	0.000613693	0.000101736	0.000101415	3.59621e-05	0.0663784	0.0969475	AER
g__UBA1819	0.00225214	0.000463091	0.00287859	0.000368567	0.0171636	0.0239353	ROW		g__UCG-010	4.52261e-05	2.0327e-05	3.30189e-05	1.43461e-05	0.0681547	0.098249	AER
g__Clostridia_UCG-014	0.00869765	0.00283849	0.0135754	0.00201129	0.0172507	0.0239353	ROW		g__UBA1819	0.000777638	0.000198822	0.000615566	0.000332307	0.0827713	0.11779	AER
g__Alistipes	0.0174028	0.0022133	0.0105582	0.00126513	0.0210412	0.0288342	AER		g__Gemella	2.38693e-05	9.3561e-06	0	0	0.116445	0.16157	AER
g__Phascolarctobacterium	0.0115182	0.00172458	0.00755675	0.0012474	0.021397	0.0289643	AER		g__Holdemania	4.27136e-05	1.91292e-05	0	0	0.116447	0.16157	AER
g__Holdemania	0.000331197	9.26903e-05	0.000278017	5.23825e-05	0.0349754	0.0462175	AER		g__Streptococcus	0.00826822	0.00162747	0.00497877	0.000803923	0.128156	0.175621	AER
g__[Ruminococcus]_torques_group	0.00893162	0.00116377	0.0101178	0.000848049	0.0358987	0.0468794	ROW		g__Subdoligranulum	0.0135521	0.00144066	0.00937972	0.00101858	0.132723	0.179661	AER
g__Dialister	0.019953	0.00397005	0.0119009	0.00204321	0.0374698	0.0483622	AER		g__Chloroplast	0.000184673	8.38921e-05	0.000129717	6.73434e-05	0.136577	0.182652	AER
g__Tyzzerella	0.000784188	0.000269735	0.00223851	0.000425309	0.0528979	0.0674905	ROW		g__Oscillibacter	0.000236809	5.69363e-05	1.17925e-05	6.08374e-06	0.145549	0.192332	AER
g__Agathobacter	0.025141	0.00385787	0.0231667	0.0021835	0.0570993	0.0713336	AER		g__Senegalimassilia	0.000339196	0.000156809	0.000108491	5.6651e-05	0.151514	0.197859	AER
g__[Eubacterium]_eligens_group	0.00254594	0.000769147	0.00282112	0.000514649	0.0571954	0.0713336	ROW		g__Eggerthella	0.000200377	6.47229e-05	8.49057e-05	3.85075e-05	0.155592	0.200823	AER
g__Anaerostipes	0.00690385	0.00121579	0.00850503	0.000990256	0.0589282	0.0726781	ROW		g__uncultured	0.000429648	9.35411e-05	0.000283019	0.000165861	0.160106	0.204273	AER
g__Megasphaera	0.00394658	0.00113851	0.0147565	0.00325374	0.0620272	0.0756596	ROW		g__CAG-56	0.000560302	0.000163869	7.07547e-05	4.82727e-05	0.163206	0.205862	AER
g__Paraprevotella	0.00176496	0.000522226	0.00263434	0.00123065	0.0688649	0.083087	ROW		g__Lachnospiraceae_ND3007_group	0.00023995	8.97722e-05	2.35849e-05	1.43088e-05	0.177099	0.220876	AER
g__[Eubacterium]_ventriosum_group	0.00298504	0.000892618	0.0014023	0.000179758	0.0802422	0.095773	AER		g__RF39	0.00205716	0.00100623	0.000938679	0.000526119	0.185014	0.228184	AER
g__Holdemanella	0.00530769	0.00117758	0.00309698	0.000567686	0.167023	0.197229	AER		g__Dorea	0.00890766	0.00106541	0.0056816	0.00317012	0.204415	0.249342	AER
g__Haemophilus	0.00693376	0.00238414	0.0105122	0.00261697	0.168941	0.197394	ROW		g__Prevotella	0.10017	0.0107643	0.0799882	0.018917	0.215656	0.258023	AER
g__Incertae_Sedis	0.00250214	0.000367542	0.00340661	0.000379271	0.175349	0.202747	ROW		g__Bifidobacterium	0.0163254	0.00219496	0.013066	0.00239857	0.216182	0.258023	AER
g__Bilophila	0.00240598	0.000506497	0.00069181	0.000118685	0.21609	0.247278	AER		g__uncultured	0.00023995	8.26901e-05	2.35849e-05	1.16922e-05	0.221115	0.261104	AER
g__Turicibacter	0.0021047	0.000530935	0.0026444	0.000532492	0.508765	0.576254	ROW		g__[Ruminococcus]_gauvreauii_group	0.000378141	0.000135911	2.83019e-05	2.60052e-05	0.224868	0.26274	AER
g__[Ruminococcus]_gnavus_group	0.00701816	0.00144423	0.00593534	0.00106052	0.542999	0.608817	AER		g__Lachnospiraceae_NK4A136_group	0.00501256	0.000658881	0.00182547	0.000724088	0.231257	0.267391	AER
g__Parabacteroides	0.0155427	0.0018944	0.0100977	0.000942261	0.584314	0.646394	AER		g__Fusobacterium	0.00126068	0.000291885	0.000193396	0.00014982	0.256849	0.29392	AER
g__Lactobacillus	0.0126368	0.00345358	0.00425431	0.00100314	0.58816	0.646394	AER		g__Family_XIII_AD3011_group	0.000285804	8.03354e-05	0.000235849	6.85696e-05	0.274986	0.311463	AER
g__Flavonifractor	0.00387714	0.000732455	0.00522126	0.000720621	0.617384	0.67186	ROW		g__UCG-005	0.00147864	0.000300226	0.000662736	0.000335782	0.309465	0.346976	AER
g__Butyricicoccus	0.00602778	0.000846279	0.00324569	0.000367342	0.639398	0.68906	AER		g__Fenollaria	5.96734e-05	2.38769e-05	6.60377e-05	5.52902e-05	0.549623	0.610082	WRE
g__Barnesiella	0.00177671	0.000352966	0.00195761	0.000332911	0.719211	0.76762	ROW		g__Muribaculaceae	0.00153015	0.000318244	0.000617925	0.000222891	0.583401	0.641164	AER
g__Roseburia	0.0150299	0.00168548	0.0155984	0.00156444	0.732892	0.774771	ROW		g__Erysipelotrichaceae_UCG-003	0.00243656	0.000317372	0.00200472	0.000604132	0.602332	0.649786	AER
g__Butyricimonas	0.000691239	0.000168149	0.000662356	0.000120286	0.750084	0.780975	AER		g__Ruminococcus	0.00389133	0.000647457	0.00153538	0.000494887	0.602954	0.649786	AER
g__Odoribacter	0.00179274	0.000386887	0.00108836	0.000163207	0.752832	0.780975	AER		g__Christensenellaceae_R-7_group	0.00138128	0.00025327	0.000908019	0.000351546	0.639314	0.682345	AER
g__Parasutterella	0.0022265	0.000926532	0.00135991	0.000293389	0.809381	0.831864	AER		g__[Eubacterium]_coprostanoligenes_group	0.0187117	0.0023023	0.00400708	0.0017894	0.647952	0.684977	AER
g__Colidextribacter	0.00025641	7.51056e-05	0.000162356	3.56645e-05	0.882635	0.89883	AER		g__Butyricimonas	0.000466709	8.25802e-05	0.00133726	0.000921262	0.703905	0.737108	WRE
g__Lachnospira	0.0046859	0.00121126	0.00255029	0.000409867	0.929597	0.938048	AER		g__[Eubacterium]_hallii_group	0.00312374	0.000852891	0.000259434	7.75107e-05	0.766889	0.795557	AER
g__Oscillibacter	0.000901709	0.000198971	0.000556034	9.07929e-05	0.93938	0.93938	AER		g__[Eubacterium]_eligens_group	0.00123367	0.00030527	0.000334906	0.000140292	0.847711	0.871258	AER
									g__Barnesiella	0.00178266	0.0003746	0.00444811	0.00253812	0.929014	0.94606	WRE
									g__Lachnospiraceae_FCS020_group	2.57538e-05	1.49359e-05	7.07547e-06	7.07547e-06	0.94401	0.952591	AER
									g__Odoribacter	0.000810302	0.00011593	0.00157547	0.000626389	0.978057	0.978057	WRE
