# Supplementary material for: Gut microbiota and inflammation patterns for specialized athletes: a multi-cohort study across different types of sports
Source: mSystems. 2023 Jul 27;8(4):e00259-23. doi: 10.1128/msystems.00259-23 (PMC10470055; doi:10.1128/msystems.00259-23)
Supplement: Table S3 — The each sample's gut microbiota described by a unique composition of 10 topics. [file msystems.00259-23-s0009.xlsx]

## Sheet: Sheet1
TABLE S3. The each sample’s gut microbiota described by a unique composition of 10 topics. Latent Dirichlet allocation (LDA) was used to resolve latent structure of athlete’s gut microbiota, a total of 10 microbial subgroups (topics) at genus level was identified. Each participant’s gut microbiota was described by a unique composition of these 10 subgroups.
SampleID	Group	Topic_1	Topic_2	Topic_3	Topic_4	Topic_5	Topic_6	Topic_7	Topic_8	Topic_9	Topic_10
X0521	AER	0.0440884	0.000794386	0.000926784	0.000794386	0.00330994	0.000794386	0.00105918	0.934463	0.012975	0.000794386
X1801	AER	0.261644	0.00211706	0.000996264	0.0384807	0.00498132	0.0229141	0.0782067	0.182316	0.315318	0.0930262
X0912	AER	0.0407375	0.0210539	0.313193	0.00298991	0.00473402	0.00149495	0.0389934	0.000622898	0.575557	0.000622898
X1002	AER	0.0253479	0.0342942	0.0533052	0.0513171	0.0135437	0.0752982	0.357977	0.000621272	0.364314	0.0239811
X0214	AER	0.312137	0.0718078	0.0762326	0.130594	0.00126422	0.00328698	0.000632111	0.000758534	0.402528	0.000758534
X0904	AER	0.463919	0.00200451	0.0157855	0.0236783	0.000876973	0.00375846	0.0912052	0.000751691	0.39539	0.00263092
X1803	AER	0.00124688	0.0610973	0.00486284	0.23192	0.000997506	0.00648379	0.0199501	0.00074813	0.67207	0.000623441
X2022	AER	0.0193443	0.103505	0.0118076	0.117322	0.00351715	0.0168321	0.187037	0.00113051	0.537621	0.00188419
X1018	AER	0.00714465	0.0522687	0.0150414	0.0462522	0.00576586	0.0812234	0.225746	0.000626723	0.56355	0.00238155
X1317	AER	0.118905	0.0386816	0.0312189	0.0170398	0.00820896	0.0277363	0.205721	0.000995025	0.550373	0.0011194
X1106	AER	0.00733192	0.007829	0.0104387	0.00397664	0.00149124	0.159438	0.374798	0.00062135	0.431838	0.00223686
X2009	AER	0.00602183	0.0658638	0.00727638	0.00100364	0.00351273	0.0141764	0.025091	0.000752729	0.87442	0.00188182
X1422	AER	0.200548	0.0204158	0.00722022	0.0225321	0.00423254	0.00236524	0.0702104	0.000995892	0.670484	0.000995892
X1123	AER	0.00360876	0.191638	0.0211548	0.00199104	0.0365854	0.119338	0.161648	0.0006222	0.389497	0.0739174
X0305	AER	0.0401242	0.0203727	0.00223602	0.00645963	0.041118	0.121242	0.144224	0.00161491	0.621863	0.000745342
X1820	AER	0.0183773	0.0423803	0.0233779	0.00250031	0.00362545	0.0378797	0.0617577	0.00112514	0.807851	0.00112514
X0219	AER	0.0160788	0.00224355	0.00909884	0.00162034	0.000997133	0.00274212	0.00074785	0.000623208	0.965225	0.000623208
X1203	AER	0.13455	0.00377596	0.00100692	0.00125865	0.0125865	0.00151038	0.00805538	0.00176211	0.834865	0.000629327
X1504	AER	0.0219451	0.094389	0.0109726	0.0528678	0.00386534	0.0021197	0.00374065	0.00137157	0.803491	0.00523691
X0105	AER	0.624515	0.00237887	0.00250407	0.000626017	0.00338049	0.00162764	0.0334293	0.323901	0.00676099	0.000876424
X0921	AER	0.937928	0.00634407	0.00111954	0.000870755	0.0097027	0.0057221	0.00161712	0.000621968	0.0353278	0.000746361
X2018	AER	0.963975	0.000869565	0.00149068	0.000869565	0.000869565	0.00149068	0.00397516	0.00111801	0.0247205	0.000621118
X1906	AER	0.00547468	0.0838621	0.00273734	0.181411	0.00124425	0.27784	0.00149309	0.00410601	0.439219	0.00261292
X1604	AER	0.294505	0.0202636	0.00310791	0.00721034	0.00870214	0.00745898	0.313153	0.000745898	0.344107	0.000745898
X1320	AER	0.0537139	0.0189432	0.00112164	0.0669242	0.0215603	0.0259222	0.45152	0.00947159	0.349826	0.000997009
X1321	AER	0.0276257	0.131782	0.054007	0.174216	0.00074664	0.0387008	0.00211548	0.00223992	0.566078	0.0024888
X0804	AER	0.162649	0.000994036	0.00310636	0.000869781	0.000745527	0.000745527	0.00757952	0.000621272	0.821819	0.000869781
X1312	AER	0.00782706	0.00695739	0.0212449	0.00236054	0.000869673	0.0739222	0.725183	0.000621195	0.160268	0.000745434
X1907	AER	0.0153004	0.00174151	0.0018659	0.000746361	0.00435378	0.00348302	0.0057221	0.0018659	0.961189	0.00373181
X0417	AER	0.813593	0.00212394	0.0829585	0.0329835	0.0009995	0.0112444	0.00262369	0.00174913	0.0510995	0.000624688
X0206	AER	0.0591317	0.0159681	0.0012475	0.0150948	0.00112275	0.0207086	0.234905	0.000873253	0.649326	0.00162176
X1014	AER	0.629394	0.0944982	0.01108	0.00178299	0.168747	0.0380795	0.00241977	0.000891493	0.0517066	0.00140092
X0313	AER	0.0960213	0.00626566	0.0195802	0.0371241	0.00219298	0.00548246	0.0451128	0.00093985	0.786341	0.00093985
X1402	AER	0.00732919	0.0424845	0.0859627	0.027205	0.0134161	0.0735404	0.523727	0.00136646	0.223975	0.000993789
X0708	AER	0.0180859	0.00163276	0.00427028	0.00125597	0.00125597	0.00075358	0.0035167	0.00163276	0.966717	0.000879176
X1606	AER	0.0200284	0.00497159	0.0396307	0.0305398	0.312926	0.0575284	0.0171875	0.00184659	0.514205	0.00113636
X1509	AER	0.391282	0.00582072	0.000646747	0.00931315	0.00724356	0.0126762	0.104902	0.00155219	0.454404	0.0121588
X0518	AER	0.0880855	0.000993912	0.00111815	0.00931793	0.00124239	0.00111815	0.0022363	0.000993912	0.894273	0.000621195
X0312	AER	0.02312	0.00372902	0.000745805	0.01156	0.00422623	0.00261032	0.111871	0.000994406	0.840149	0.000994406
X0723	AER	0.0963194	0.000998129	0.00249532	0.000873362	0.00149719	0.00137243	0.00723643	0.00112289	0.886588	0.00149719
X0102	AER	0.429523	0.0214239	0.00548661	0.00391901	0.25774	0.0506858	0.0621816	0.00274331	0.152319	0.0139778
X0408	AER	0.0223243	0.011083	0.00981634	0.00728309	0.00158328	0.107188	0.0272324	0.019316	0.793382	0.00079164
X0108	AER	0.0737144	0.00112066	0.00174324	0.000747105	0.000871622	0.00099614	0.00136969	0.00124517	0.917445	0.000747105
X1020	AER	0.0730702	0.0111167	0.0038721	0.0111167	0.0409693	0.133025	0.0148639	0.000749438	0.710592	0.000624532
X1502	AER	0.189776	0.205112	0.0124688	0.158229	0.00498753	0.00124688	0.0102244	0.000623441	0.416708	0.000623441
X1611	AER	0.00236142	0.000745712	0.000621427	0.000621427	0.000869998	0.000621427	0.00149142	0.000621427	0.991176	0.000869998
X1302	AER	0.0110887	0.224168	0.00063004	0.00793851	0.0501512	0.323589	0.00982863	0.101436	0.270413	0.000756048
X1811	AER	0.00162805	0.00212899	0.00237946	0.00212899	0.000751409	0.00475892	0.00212899	0.000751409	0.982467	0.000876644
X0423	AER	0.0581511	0.00559145	0.00198807	0.0212475	0.00186382	0.00633698	0.201292	0.00124254	0.701665	0.000621272
X0704	AER	0.108827	0.0095079	0.0134909	0.144674	0.0123346	0.0241552	0.103816	0.00359758	0.578954	0.000642426
X0724	AER	0.00586767	0.00174782	0.000873908	0.00886392	0.00499376	0.00262172	0.00237203	0.910861	0.0611735	0.00062422
X1220	AER	0.0540642	0.0183544	0.0112374	0.00112374	0.00299663	0.00224747	0.0102385	0.000998876	0.89799	0.000749157
X1723	AER	0.888148	0.0040507	0.000914674	0.0277016	0.00169868	0.00418137	0.0559258	0.000784006	0.0151575	0.00143734
X1821	AER	0.00925116	0.031629	0.00925116	0.0672584	0.00187523	0.0490061	0.0113764	0.00250031	0.817102	0.000750094
X2016	AER	0.267382	0.00249657	0.00224691	0.0609162	0.00324554	0.0322057	0.000998627	0.00074897	0.628885	0.000873799
X1119	AER	0.710186	0.000745342	0.00298137	0.0434783	0.00161491	0.00310559	0.0278261	0.000621118	0.208696	0.000745342
X1308	AER	0.0271522	0.0167668	0.00600601	0.00312813	0.00112613	0.00212713	0.00287788	0.000625626	0.939439	0.000750751
X0424	AER	0.0398655	0.00274075	0.0048586	0.032889	0.0158216	0.058677	0.0641585	0.00137037	0.778498	0.00112122
X1603	AER	0.223093	0.0319771	0.0070922	0.0113226	0.0241384	0.00821202	0.0656962	0.00398159	0.623118	0.00136867
X1221	AER	0.130843	0.0038852	0.000877303	0.00112796	0.00551448	0.00112796	0.0125329	0.00651711	0.836947	0.000626645
X0910	AER	0.63452	0.00286212	0.00385764	0.00074664	0.00510204	0.0340966	0.026879	0.00074664	0.290567	0.0006222
X1921	AER	0.0411868	0.00150225	0.0483225	0.00162744	0.00262894	0.0121432	0.0381823	0.000876314	0.852654	0.000876314
X1522	AER	0.774286	0.213292	0.00509317	0.00111801	0.00111801	0.000621118	0.000993789	0.000621118	0.00223602	0.000621118
X0212	AER	0.00273394	0.0173978	0.0825152	0.00919597	0.00198832	0.117062	0.67404	0.000869889	0.0933267	0.000869889
JMC010605	AER	0.000621118	0.000993789	0.00111801	0.149317	0.00236025	0.742484	0.000745342	0.100994	0.000621118	0.000745342
JMC010608	AER	0.000628299	0.190751	0.292536	0.254587	0.0463684	0.0600653	0.000628299	0.149535	0.00351847	0.00138226
JMC010610	AER	0.000745342	0.578012	0.252174	0.00223602	0.047205	0.0770186	0.000621118	0.0397516	0.00161491	0.000621118
JMC010612	AER	0.280248	0.0346584	0.0490683	0.0264596	0.184099	0.212919	0.000869565	0.194037	0.0157764	0.00186335
JMC010615	AER	0.0140739	0.117743	0.186856	0.366424	0.186479	0.077909	0.000628299	0.0477507	0.000628299	0.00150792
JMC010617	AER	0.000622355	0.295245	0.193055	0.0973363	0.0029873	0.0468011	0.000622355	0.361837	0.000746826	0.000746826
JMC010618	AER	0.175616	0.18876	0.225185	0.272249	0.0915008	0.0439354	0.000625861	0.000625861	0.000876205	0.000625861
JMC010620	AER	0.000622355	0.0801593	0.245457	0.366443	0.0550162	0.0159323	0.000746826	0.231267	0.00348519	0.000871297
JMC010621	AER	0.0248787	0.0172907	0.242194	0.0671725	0.222416	0.250902	0.000621968	0.147655	0.0261227	0.000746361
JMC010624	AER	0.127573	0.358704	0.471283	0.00127065	0.000635324	0.0321474	0.000635324	0.00584498	0.00114358	0.000762389
JMC010625	AER	0.00434783	0.391429	0.461988	0.0122981	0.00173913	0.000745342	0.000621118	0.123975	0.000621118	0.00223602
JMC020605	AER	0.00795031	0.00322981	0.0289441	0.210062	0.0308075	0.0746584	0.000621118	0.641366	0.000621118	0.00173913
JMC020606	AER	0.000870214	0.0254848	0.0099453	0.102064	0.338265	0.517404	0.000745898	0.00111885	0.00348086	0.000621581
JMC020607	AER	0.00335404	0.00248447	0.0503106	0.172422	0.0335404	0.0547826	0.000621118	0.680621	0.000869565	0.000993789
JMC020608	AER	0.0863354	0.0340373	0.167453	0.451925	0.093913	0.00310559	0.000621118	0.144845	0.0168944	0.000869565
JMC020609	AER	0.0131677	0.305217	0.411925	0.19118	0.00906832	0.00173913	0.000621118	0.0649689	0.000869565	0.00124224
JMC020610	AER	0.000629247	0.0105714	0.0914926	0.179587	0.00138434	0.54002	0.000880946	0.160961	0.01334	0.00113265
JMC020612	AER	0.0333543	0.15859	0.312775	0.0517306	0.055129	0.233984	0.000629327	0.150913	0.00213971	0.000755192
JMC020614	AER	0.121507	0.00237026	0.0459082	0.662051	0.108408	0.0102295	0.000748503	0.0457834	0.00237026	0.000623752
JMC020615	AER	0.0369449	0.0383132	0.169673	0.525687	0.0753825	0.111208	0.000621968	0.0384376	0.00236348	0.00136833
JMC020616	AER	0.118115	0.0426458	0.130051	0.524929	0.0445108	0.0860375	0.00074599	0.050603	0.000621659	0.00174064
JMC020617	AER	0.00857143	0.349068	0.454658	0.0530435	0.00372671	0.00745342	0.000621118	0.120497	0.00111801	0.00124224
JMC020619	AER	0.0359006	0.00670807	0.0152795	0.328075	0.0124224	0.0627329	0.000745342	0.534037	0.00310559	0.000993789
JMC020620	AER	0.0885714	0.0156522	0.0115528	0.273913	0.078882	0.363975	0.000745342	0.162733	0.00310559	0.000869565
JMC020621	AER	0.691925	0.00136646	0.0331677	0.142112	0.00136646	0.0853416	0.000745342	0.0427329	0.000621118	0.000621118
JMC020623	AER	0.0419876	0.144099	0.190311	0.308075	0.047205	0.0021118	0.000621118	0.263354	0.000993789	0.00124224
JMC020624	AER	0.0193789	0.119752	0.145093	0.27764	0.0212422	0.0690683	0.000621118	0.345714	0.000745342	0.000745342
JMC020625	AER	0.0416252	0.0504473	0.1875	0.503355	0.0182654	0.0144135	0.000994036	0.181163	0.000994036	0.00124254
JMC020626	AER	0.00509317	0.228571	0.333043	0.105963	0.0130435	0.000745342	0.000745342	0.309938	0.0021118	0.000745342
JMC020627	AER	0.0129193	0.165217	0.307702	0.319752	0.0351553	0.0279503	0.000621118	0.126087	0.00310559	0.00149068
JMC020628	AER	0.00695652	0.391429	0.411304	0.123478	0.0131677	0.00161491	0.000745342	0.0485714	0.000621118	0.0021118
JMC030606	AER	0.000621118	0.000621118	0.000993789	0.0926708	0.00124224	0.462733	0.0223602	0.13354	0.000745342	0.284472
JMC030607	AER	0.0718995	0.00360741	0.000621968	0.251151	0.097027	0.164448	0.0684165	0.00124394	0.00261227	0.338973
JMC030608	AER	0.20098	0.0010049	0.00376837	0.165306	0.0805175	0.0361764	0.0482351	0.0963447	0.00314031	0.364527
JMC030610	AER	0.000621118	0.00521739	0.0192547	0.573665	0.00795031	0.189317	0.129068	0.0134161	0.0021118	0.0593789
JMC030611	AER	0.000622123	0.126291	0.0730372	0.16225	0.00634565	0.0118203	0.19348	0.00186637	0.000870972	0.423417
JMC030612	AER	0.000621118	0.00111801	0.00298137	0.439255	0.000745342	0.00236025	0.026087	0.0524224	0.00161491	0.472795
JMC030613	AER	0.0526708	0.037764	0.0342857	0.53764	0.00745342	0.130559	0.096646	0.000869565	0.00919255	0.0929193
JMC030614	AER	0.000745342	0.000621118	0.00111801	0.078882	0.00248447	0.00720497	0.0161491	0.348571	0.00223602	0.541988
JMC030615	AER	0.0413665	0.00832298	0.0198758	0.163478	0.00695652	0.0771429	0.0445963	0.0937888	0.00161491	0.542857
JMC030616	AER	0.10087	0.000621118	0.000621118	0.185342	0.000621118	0.00310559	0.0359006	0.044472	0.000993789	0.627453
JMC030617	AER	0.164889	0.00401556	0.0193249	0.282219	0.00702723	0.0693939	0.0292383	0.0303677	0.000878404	0.392647
JMC030619	AER	0.00484954	0.0193982	0.00335737	0.368689	0.00087043	0.00522258	0.108679	0.0104452	0.00111912	0.477369
JMC030621	AER	0.000621118	0.105093	0.069441	0.286832	0.000745342	0.0147826	0.4	0.0026087	0.000869565	0.119006
JMC030623	AER	0.000621118	0.0417391	0.024472	0.238137	0.00322981	0.00496894	0.028323	0.0359006	0.000993789	0.621615
JMC030626	AER	0.000622355	0.00721932	0.0102066	0.473114	0.00174259	0.00136918	0.0580035	0.0135673	0.00112024	0.433035
JMC030627	AER	0.00634328	0.00833333	0.015796	0.280473	0.00634328	0.0521144	0.0268657	0.0165423	0.00522388	0.581965
JMC030628	AER	0.12817	0.0203879	0.00783192	0.159995	0.00099453	0.000745898	0.0713575	0.00099453	0.00136748	0.608155
JMC040605	AER	0.000621118	0.0703106	0.105963	0.00136646	0.000745342	0.000621118	0.804099	0.000993789	0.000621118	0.0146584
JMC040606	AER	0.0118012	0.0243478	0.0884472	0.175155	0.0026087	0.278509	0.17677	0.000869565	0.0686957	0.172795
JMC040608	AER	0.0640994	0.0590062	0.0690683	0.109441	0.0309317	0.0930435	0.423354	0.00186335	0.00322981	0.145963
JMC040610	AER	0.000869673	0.203628	0.0808796	0.164617	0.0204994	0.287116	0.142502	0.000621195	0.00298174	0.0962853
JMC040611	AER	0.00124224	0.104224	0.138012	0.00173913	0.00273292	0.00111801	0.624596	0.000869565	0.00186335	0.123602
JMC040612	AER	0.000993912	0.221891	0.37719	0.085228	0.0212449	0.00149087	0.103615	0.000745434	0.00323021	0.184371
JMC040613	AER	0.000621118	0.22	0.308323	0.0623602	0.00310559	0.000993789	0.186335	0.000621118	0.00111801	0.216522
JMC040614	AER	0.000884062	0.23996	0.0949735	0.138419	0.0719879	0.123769	0.185274	0.000631473	0.120485	0.0236171
JMC040615	AER	0.0395227	0.0503356	0.141685	0.295551	0.0119314	0.00124285	0.0324385	0.000745712	0.00223714	0.42431
JMC040616	AER	0.0068323	0.0154037	0.0747826	0.00335404	0.00198758	0.0187578	0.737267	0.000621118	0.00173913	0.139255
JMC040617	AER	0.480248	0.00708075	0.14795	0.00136646	0.000621118	0.0321739	0.11205	0.000869565	0.00236025	0.21528
JMC040620	AER	0.00809364	0.110073	0.197858	0.00099614	0.00099614	0.000622587	0.608766	0.000622587	0.000622587	0.0713485
JMC040621	AER	0.104348	0.0583851	0.193665	0.00111801	0.00645963	0.000621118	0.366087	0.000621118	0.000745342	0.26795
JMC040622	AER	0.0300621	0.0518012	0.213913	0.0518012	0.000869565	0.000621118	0.455031	0.000745342	0.000621118	0.194534
JMC040624	AER	0.00484472	0.021118	0.164348	0.0042236	0.0315528	0.0613665	0.661739	0.000621118	0.000993789	0.0491925
JMC040627	AER	0.0135404	0.0640994	0.268323	0.0047205	0.0209938	0.00869565	0.590932	0.000621118	0.000869565	0.027205
JMC040628	AER	0.136025	0.00173913	0.112795	0.000621118	0.172547	0.116025	0.45205	0.000745342	0.00136646	0.00608696
JMC050605	AER	0.0268323	0.00645963	0.000993789	0.000621118	0.617888	0.340497	0.000621118	0.000621118	0.00484472	0.000621118
JMC050606	AER	0.0100621	0.472671	0.00795031	0.00496894	0.462981	0.0309317	0.000745342	0.00807453	0.000621118	0.000993789
JMC050608	AER	0.551304	0.0693168	0.000993789	0.000869565	0.374161	0.000745342	0.000621118	0.000745342	0.000621118	0.000621118
JMC050609	AER	0.32421	0.000622045	0.000622045	0.000746454	0.526748	0.142697	0.000746454	0.000622045	0.00161732	0.0013685
JMC050610	AER	0.000621118	0.0549068	0.910311	0.00198758	0.00124224	0.00111801	0.000745342	0.000869565	0.000621118	0.0275776
JMC050611	AER	0.000621118	0.0115528	0.00111801	0.00173913	0.903851	0.0731677	0.000745342	0.000993789	0.00546584	0.000745342
JMC050612	AER	0.073913	0.328696	0.000621118	0.00198758	0.590683	0.00111801	0.000621118	0.000621118	0.000993789	0.000745342
JMC050613	AER	0.135652	0.00298137	0.000621118	0.000621118	0.854286	0.000993789	0.000621118	0.000621118	0.00298137	0.000621118
JMC050614	AER	0.0418634	0.0462112	0.000869565	0.000621118	0.899503	0.00832298	0.000621118	0.000621118	0.000621118	0.000745342
JMC050616	AER	0.000873036	0.0642305	0.000997755	0.000748316	0.929409	0.00112247	0.000623597	0.000623597	0.000748316	0.000623597
JMC050617	AER	0.292992	0.408549	0.000869781	0.000621272	0.28827	0.000869781	0.000621272	0.00484592	0.000994036	0.0013668
JMC050618	AER	0.0731677	0.311677	0.000621118	0.00124224	0.605963	0.00360248	0.000869565	0.000621118	0.00149068	0.000745342
JMC050620	AER	0.00708955	0.531095	0.00161692	0.00149254	0.454602	0.00124378	0.000621891	0.000746269	0.000621891	0.000870647
JMC050623	AER	0.239687	0.320701	0.0013668	0.00285785	0.430542	0.000869781	0.000869781	0.000621272	0.00161531	0.000869781
JMC050624	AER	0.0214907	0.511553	0.00111801	0.150932	0.307826	0.000869565	0.000745342	0.000621118	0.00409938	0.000745342
JMC050626	AER	0.00881988	0.306087	0.00111801	0.0932919	0.526832	0.0535404	0.000745342	0.000745342	0.00807453	0.000745342
JMC050627	AER	0.174249	0.272217	0.000872492	0.0726661	0.473514	0.0029914	0.00074785	0.000623208	0.00137106	0.00074785
JMC050628	AER	0.000621118	0.847453	0.00124224	0.0101863	0.137019	0.000869565	0.000621118	0.000621118	0.000621118	0.000745342
JMC060605	AER	0.000622975	0.560802	0.00137055	0.227511	0.0960628	0.0143284	0.0690257	0.0269125	0.00174433	0.00161974
JMC060606	AER	0.0754037	0.528323	0.00124224	0.160745	0.00149068	0.00596273	0.161491	0.0612422	0.000993789	0.00310559
JMC060607	AER	0.000621118	0.354161	0.000869565	0.200124	0.00186335	0.191801	0.0285714	0.220248	0.000993789	0.000745342
JMC060608	AER	0.0293168	0.490435	0.000869565	0.270932	0.0190062	0.000745342	0.0309317	0.140621	0.00149068	0.0156522
JMC060609	AER	0.00136731	0.740087	0.00149161	0.100559	0.0502175	0.00559354	0.0760721	0.022747	0.000870106	0.000994406
JMC060610	AER	0.0248633	0.497638	0.000870214	0.286798	0.0503481	0.0188961	0.0635256	0.0550721	0.000870214	0.00111885
JMC060611	AER	0.000745805	0.378247	0.000870106	0.42486	0.0123058	0.0223741	0.081417	0.0730889	0.00497203	0.00111871
JMC060612	AER	0.000621118	0.750932	0.000869565	0.0920497	0.0469565	0.0021118	0.0924224	0.011677	0.00149068	0.000869565
JMC060613	AER	0.000869673	0.601565	0.00149087	0.0976519	0.0443533	0.051435	0.180519	0.0195055	0.000869673	0.00173935
JMC060614	AER	0.0131365	0.206306	0.0153885	0.584011	0.117478	0.00100088	0.0247717	0.0339047	0.000875766	0.00312774
JMC070605	AER	0.000621118	0.0180124	0.0100621	0.468944	0.00670807	0.12087	0.166335	0.0581366	0.00173913	0.148571
JMC070606	AER	0.000621272	0.28504	0.0252237	0.0648608	0.000745527	0.000621272	0.60077	0.000869781	0.000621272	0.0206262
JMC070609	AER	0.0163975	0.207329	0.150932	0.218385	0.00186335	0.0165217	0.318261	0.0218634	0.00136646	0.0470807
JMC070610	AER	0.00634092	0.00074599	0.0264827	0.163496	0.00522193	0.278503	0.349869	0.131046	0.00198931	0.0363049
JMC070611	AER	0.000623675	0.206187	0.150181	0.201572	0.00873145	0.00386678	0.391543	0.0184608	0.00099788	0.0178371
JMC070612	AER	0.000745342	0.20795	0.0449689	0.234534	0.0130435	0.0084472	0.363727	0.00881988	0.0021118	0.115652
JMC070616	AER	0.000751127	0.103155	0.131447	0.205058	0.0116425	0.000876314	0.367927	0.121432	0.00137707	0.0563345
JMC070619	AER	0.00968944	0.0976398	0.0110559	0.243602	0.112671	0.00695652	0.434286	0.0170186	0.00136646	0.0657143
JMC070620	AER	0.000623364	0.164443	0.0654532	0.297594	0.0305448	0.00374018	0.313801	0.0345343	0.000997382	0.0882683
JMC070622	AER	0.0294154	0.165728	0.0614595	0.0476906	0.187758	0.0874953	0.351984	0.0352985	0.000876205	0.0322944
JMC070624	AER	0.0180843	0.0535046	0.0400349	0.129209	0.0759541	0.0491394	0.235595	0.0231978	0.00286855	0.372412
JMC070627	AER	0.00075	0.171125	0.059	0.295375	0.002	0.001125	0.360625	0.002	0.000875	0.107125
JMC070628	AER	0.000872274	0.086729	0.0780062	0.117259	0.023053	0.0534579	0.510031	0.0215576	0.000996885	0.108037
JMC080606	AER	0.0132919	0.20236	0.000993789	0.0213665	0.000621118	0.00124224	0.265839	0.100497	0.000621118	0.393168
JMC080607	AER	0.00645963	0.000993789	0.00124224	0.000621118	0.033913	0.914534	0.0089441	0.00869565	0.00919255	0.0154037
JMC080609	AER	0.000745342	0.304845	0.00124224	0.00136646	0.00248447	0.000745342	0.0612422	0.264099	0.000621118	0.362609
JMC080610	AER	0.00325775	0.000781861	0.000781861	0.00612458	0.0157675	0.402919	0.108548	0.274042	0.0134219	0.174355
JMC080611	AER	0.00695652	0.282236	0.000621118	0.00409938	0.000745342	0.00124224	0.14323	0.133292	0.000621118	0.426957
JMC080613	AER	0.000622587	0.0942597	0.000871622	0.16785	0.00161873	0.00136969	0.0460715	0.275682	0.000622587	0.411032
JMC080614	AER	0.000869565	0.037764	0.00198758	0.0914286	0.00136646	0.00161491	0.0192547	0.447205	0.00124224	0.397267
JMC080615	AER	0.0181366	0.102733	0.000993789	0.0236025	0.00273292	0.00298137	0.0192547	0.146584	0.000745342	0.682236
JMC080616	AER	0.0178882	0.0809938	0.00111801	0.0063354	0.00161491	0.000869565	0.0114286	0.376894	0.000745342	0.502112
JMC080617	AER	0.0329193	0.00149068	0.000621118	0.0136646	0.00124224	0.00360248	0.0124224	0.0783851	0.00136646	0.854286
JMC080618	AER	0.00807955	0.0732132	0.000621504	0.000621504	0.00136731	0.000621504	0.00944686	0.561591	0.000621504	0.343816
JMC080619	AER	0.0534294	0.00944334	0.000621272	0.000621272	0.00124254	0.000745527	0.42669	0.18924	0.000745527	0.317222
JMC080621	AER	0.0151572	0.170207	0.00136663	0.00496956	0.00149087	0.00323021	0.00770282	0.220773	0.00136663	0.573736
JMC080623	AER	0.0624845	0.0193789	0.000621118	0.00111801	0.0161491	0.00149068	0.00881988	0.588323	0.00310559	0.298509
JMC080625	AER	0.00472108	0.000621195	0.000621195	0.000621195	0.000993912	0.000621195	0.005715	0.448254	0.000621195	0.53721
JMC080626	AER	0.0421118	0.0214907	0.000621118	0.000621118	0.00385093	0.000621118	0.00732919	0.00906832	0.00111801	0.913168
JMC080627	AER	0.00906832	0.000621118	0.000745342	0.000869565	0.0342857	0.00149068	0.00335404	0.261118	0.000745342	0.687702
JMC090605	AER	0.00460027	0.16934	0.273778	0.125451	0.000621659	0.00111899	0.362303	0.0610469	0.000994654	0.00074599
JMC090606	AER	0.0185231	0.0218797	0.301094	0.151542	0.0830433	0.00111885	0.382273	0.0366733	0.00310791	0.000745898
JMC090607	AER	0.00485437	0.077421	0.33993	0.189694	0.0226537	0.000995768	0.331591	0.0260144	0.00622355	0.000622355
JMC090608	AER	0.00111801	0.0735404	0.152422	0.163851	0.00447205	0.278137	0.172298	0.151056	0.0021118	0.000993789
JMC090609	AER	0.000622123	0.123554	0.426652	0.177554	0.00311061	0.00460371	0.237029	0.0242628	0.00161752	0.000995396
JMC090610	AER	0.000621968	0.284861	0.251524	0.280134	0.0133101	0.00174151	0.149894	0.0144297	0.00286105	0.000621968
JMC090611	AER	0.000745342	0.046087	0.278137	0.0981366	0.00136646	0.000869565	0.532174	0.0406211	0.000993789	0.000869565
JMC090613	AER	0.000632511	0.0220114	0.142694	0.10234	0.0756483	0.0437698	0.608602	0.00290955	0.000632511	0.000759013
JMC090615	AER	0.000872818	0.167955	0.392643	0.164214	0.0726933	0.0133416	0.179177	0.0074813	0.000997506	0.000623441
JMC090616	AER	0.0074757	0.344505	0.308497	0.0745078	0.00872165	0.00161974	0.250311	0.0026165	0.000872165	0.000872165
JMC090617	AER	0.00571571	0.119284	0.19334	0.107356	0.0224901	0.000869781	0.545477	0.00248509	0.00236083	0.000621272
JMC090618	AER	0.0121739	0.0186335	0.175155	0.127205	0.0125466	0.00136646	0.579876	0.0710559	0.00136646	0.000621118
JMC090619	AER	0.00832298	0.00906832	0.224845	0.420621	0.0757764	0.00285714	0.193913	0.0544099	0.00931677	0.000869565
JMC090620	AER	0.000869565	0.0334161	0.163851	0.00124224	0.0159006	0.0047205	0.66646	0.10646	0.00173913	0.00534161
JMC090621	AER	0.000869565	0.0170186	0.186211	0.00111801	0.0549068	0.00335404	0.62795	0.0910559	0.000745342	0.0167702
JMC090623	AER	0.000869889	0.299366	0.423263	0.0369082	0.100037	0.00136697	0.0863676	0.0459799	0.00521934	0.00062135
JMC090624	AER	0.000621118	0.18087	0.333665	0.0640994	0.071677	0.00136646	0.318012	0.0269565	0.0021118	0.000621118
JMC090625	AER	0.000621118	0.0318012	0.369938	0.00322981	0.100497	0.00186335	0.374907	0.114658	0.00161491	0.000869565
JMC090626	AER	0.00770186	0.0202484	0.447453	0.0131677	0.070559	0.000869565	0.351553	0.0829814	0.00136646	0.00409938
JMC090627	AER	0.00260902	0.0528016	0.424649	0.00149087	0.000869673	0.000745434	0.466766	0.0487017	0.000745434	0.000621195
JMC100606	AER	0.0850932	0.000621118	0.0257143	0.00546584	0.119503	0.728944	0.000869565	0.000621118	0.0167702	0.0163975
JMC100607	AER	0.0756554	0.0365793	0.067166	0.00561798	0.255181	0.310986	0.00187266	0.000749064	0.0189763	0.227216
JMC100608	AER	0.0121739	0.160124	0.600124	0.00360248	0.0113043	0.0499379	0.00124224	0.000621118	0.0021118	0.158758
JMC100609	AER	0.00236025	0.0263354	0.624224	0.0115528	0.0837267	0.174286	0.000621118	0.000869565	0.000745342	0.0752795
JMC100610	AER	0.000869565	0.0146584	0.000745342	0.00236025	0.801615	0.17205	0.000745342	0.000621118	0.00559006	0.000745342
JMC100613	AER	0.000621968	0.0913049	0.696853	0.00435378	0.0241324	0.0250031	0.000746361	0.000621968	0.0018659	0.154497
JMC100614	AER	0.000869565	0.0786335	0.76323	0.000745342	0.00397516	0.00198758	0.000745342	0.000745342	0.000993789	0.148075
JMC100615	AER	0.0770867	0.00913528	0.361782	0.149043	0.0459267	0.115505	0.000750845	0.00137655	0.00625704	0.233137
JMC100616	AER	0.105466	0.14236	0.549317	0.0168944	0.0047205	0.0236025	0.000993789	0.000621118	0.00223602	0.153789
JMC100617	AER	0.133308	0.00385141	0.282644	0.00211206	0.0781464	0.124363	0.000621195	0.00273326	0.0163996	0.355821
JMC100618	AER	0.0103106	0.000621118	0.248944	0.00298137	0.213168	0.184596	0.000869565	0.000621118	0.016646	0.321242
JMC100619	AER	0.000745898	0.000621581	0.345226	0.000870214	0.0524615	0.0760816	0.000745898	0.00783192	0.00410244	0.511313
JMC100620	AER	0.0721739	0.00223602	0.785963	0.000869565	0.0281988	0.00832298	0.000745342	0.000993789	0.00173913	0.0987578
JMC100626	AER	0.727714	0.0913838	0.122094	0.00074599	0.00460027	0.00621659	0.00074599	0.000621659	0.0188984	0.02698
JMC100627	AER	0.0131677	0.220994	0.360994	0.00136646	0.0421118	0.000993789	0.000621118	0.00322981	0.00136646	0.355155
JMC100628	AER	0.0723701	0.0363094	0.560308	0.000621736	0.0913952	0.0499876	0.000746083	0.000746083	0.00111912	0.186396
JMC120607	AER	0.0152795	0.000745342	0.0274534	0.576025	0.000621118	0.208199	0.161615	0.000621118	0.000869565	0.00857143
JMC120608	AER	0.042236	0.0146584	0.0120497	0.0790062	0.0021118	0.822484	0.0192547	0.000745342	0.00670807	0.000745342
JMC120616	AER	0.263727	0.0669565	0.192298	0.334907	0.00248447	0.0301863	0.0662112	0.000621118	0.0042236	0.0383851
JMC120620	AER	0.0105629	0.259227	0.0661116	0.325339	0.0101901	0.0426246	0.263452	0.000869889	0.00149124	0.0201317
JMC120625	AER	0.000622743	0.236393	0.123552	0.0322581	0.00685017	0.00186823	0.21659	0.000622743	0.00236642	0.378877
JMC130605	AER	0.000621118	0.000869565	0.000869565	0.000621118	0.0488199	0.922236	0.023354	0.000993789	0.000993789	0.000621118
JMC130606	AER	0.0079513	0.0726798	0.00844825	0.000869673	0.461424	0.422164	0.0244751	0.000621195	0.000745434	0.000621195
JMC130607	AER	0.000621813	0.00161671	0.00186544	0.00435269	0.221241	0.721428	0.0450193	0.000870538	0.00211416	0.000870538
JMC130608	AER	0.06	0.178261	0.00273292	0.0101863	0.506335	0.0911801	0.148571	0.000621118	0.000745342	0.00136646
JMC130609	AER	0.0488381	0.11234	0.000994159	0.0984218	0.510749	0.071828	0.154343	0.000869889	0.000869889	0.000745619
JMC130610	AER	0.000621118	0.000869565	0.000621118	0.000869565	0.0934161	0.878012	0.0124224	0.000745342	0.0114286	0.000993789
JMC130613	AER	0.0511801	0.0214907	0.000621118	0.00795031	0.496894	0.395776	0.0198758	0.000621118	0.00447205	0.00111801
JMC130614	AER	0.187749	0.00161531	0.000994036	0.000994036	0.332381	0.452908	0.0171471	0.000745527	0.00323062	0.00223658
JMC130615	AER	0.0757538	0.00074757	0.000872165	0.00186893	0.278844	0.394343	0.243957	0.000996761	0.000872165	0.00174433
JMC130616	AER	0.218385	0.0510559	0.00149068	0.0985093	0.429441	0.13441	0.0623602	0.000993789	0.00236025	0.000993789
JMC130617	AER	0.000621118	0.00670807	0.00236025	0.000993789	0.258758	0.203354	0.521366	0.000745342	0.00248447	0.0026087
JMC130620	AER	0.0276326	0.000995768	0.000622355	0.266866	0.61999	0.0400797	0.0399552	0.000995768	0.00174259	0.00112024
JMC130623	AER	0.0117134	0.0725234	0.0525857	0.205607	0.499065	0.13109	0.0200623	0.000872274	0.0023676	0.00411215
JMC130624	AER	0.000745342	0.000993789	0.00881988	0.000993789	0.128571	0.610559	0.184348	0.000621118	0.0392547	0.0250932
JMC130626	AER	0.000625782	0.0392991	0.00100125	0.332541	0.256696	0.183855	0.181227	0.000876095	0.00150188	0.00237797
JMC130627	AER	0.000869565	0.0937888	0.00534161	0.00198758	0.72236	0.127702	0.0450932	0.000621118	0.000621118	0.00161491
JMC130628	AER	0.0767797	0.163374	0.00111815	0.00111815	0.47919	0.174804	0.100261	0.00136663	0.000745434	0.00124239
JMC140605	AER	0.000621118	0.205839	0.659627	0.0104348	0.00322981	0.00621118	0.0206211	0.000621118	0.000621118	0.0921739
JMC140606	AER	0.000870755	0.0299789	0.345441	0.0874487	0.00223908	0.463988	0.000621968	0.000995149	0.00174151	0.066675
JMC140607	AER	0.206687	0.207805	0.0151628	0.326622	0.00869998	0.0947054	0.000745712	0.00111857	0.0033557	0.135098
JMC140608	AER	0.0472922	0.00773646	0.00586474	0.0350636	0.0650112	0.787247	0.000623908	0.000873471	0.0420514	0.00823559
JMC140610	AER	0.000745342	0.343106	0.304969	0.0284472	0.0232298	0.283602	0.000869565	0.000745342	0.000869565	0.0134161
JMC140611	AER	0.000630915	0.0238486	0.0729338	0.20795	0.0227129	0.601262	0.00858044	0.00113565	0.000757098	0.0601893
JMC140614	AER	0.267339	0.0120782	0.186403	0.00261487	0.115926	0.181422	0.00124517	0.000747105	0.00112066	0.231104
JMC140624	AER	0.108696	0.0178882	0.0959006	0.0259627	0.285342	0.357764	0.000621118	0.00124224	0.00124224	0.105342
JMC140627	AER	0.000745342	0.0580124	0.571056	0.00136646	0.0458385	0.0426087	0.000993789	0.000745342	0.000621118	0.278012
JMC150605	AER	0.000621118	0.0259627	0.00111801	0.107702	0.023354	0.834907	0.000621118	0.000745342	0.00409938	0.000869565
JMC150606	AER	0.15442	0.133035	0.0119358	0.22131	0.471342	0.00323262	0.000870322	0.00161631	0.00136765	0.000870322
JMC150609	AER	0.0159581	0.753148	0.132527	0.0597182	0.0344097	0.0013714	0.000623364	0.000748036	0.000872709	0.000623364
JMC150610	AER	0.00062135	0.102026	0.0290792	0.21362	0.0657388	0.528768	0.0024854	0.00062135	0.05617	0.000869889
JMC150611	AER	0.0112164	0.227318	0.0150798	0.13173	0.535768	0.0749003	0.000747757	0.000747757	0.00174477	0.000747757
JMC150613	AER	0.0356473	0.0775485	0.0213884	0.122452	0.692433	0.0462789	0.000625391	0.000875547	0.00200125	0.000750469
JMC150614	AER	0.173053	0.0798706	0.0478975	0.103633	0.58746	0.00472754	0.000622045	0.000746454	0.000746454	0.00124409
JMC150615	AER	0.0463976	0.65359	0.139821	0.00729285	0.148749	0.00113165	0.000628694	0.000754432	0.000880171	0.000754432
JMC150616	AER	0.0113835	0.330123	0.0751814	0.0322742	0.543032	0.00487866	0.000750563	0.000625469	0.000875657	0.000875657
JMC150617	AER	0.68114	0.0236377	0.00510077	0.0192834	0.152899	0.114954	0.000870863	0.000622045	0.000746454	0.000746454
JMC150618	AER	0.139157	0.618946	0.0884745	0.0110124	0.136403	0.00237767	0.000875985	0.000625704	0.00125141	0.000875985
JMC150620	AER	0.0209094	0.800353	0.153924	0.00503842	0.0137297	0.00264517	0.000755763	0.000755763	0.00100768	0.000881723
JMC150621	AER	0.125172	0.446721	0.0545909	0.0269831	0.337789	0.00424735	0.000749532	0.000749532	0.000749532	0.00224859
JMC150622	AER	0.078875	0.622875	0.141	0.128125	0.02025	0.0025	0.000625	0.00075	0.003125	0.001875
JMC150623	AER	0.190186	0.00149068	0.0147826	0.639255	0.104845	0.0426087	0.000745342	0.000621118	0.00347826	0.00198758
JMC150625	AER	0.000625704	0.481542	0.0529346	0.0239019	0.42648	0.0108872	0.000625704	0.000625704	0.000625704	0.00175197
JMC150626	AER	0.0136935	0.581725	0.0247728	0.150629	0.212374	0.0129466	0.000622432	0.00112038	0.000622432	0.00149384
JMC150627	AER	0.00347826	0.451553	0.022236	0.00273292	0.513416	0.00273292	0.000621118	0.000745342	0.00149068	0.000993789
JMC150628	AER	0.0122454	0.660252	0.0262402	0.121954	0.158815	0.0174934	0.000624766	0.000624766	0.000749719	0.000999625
JMC160605	AER	0.155031	0.534037	0.000993789	0.305466	0.000869565	0.000993789	0.000745342	0.000621118	0.000621118	0.000621118
JMC160606	AER	0.000621118	0.000993789	0.000621118	0.00559006	0.00198758	0.987578	0.000745342	0.000621118	0.000621118	0.000621118
JMC160610	AER	0.000621118	0.599627	0.00111801	0.0680745	0.000745342	0.326708	0.000745342	0.000745342	0.000993789	0.000621118
JMC160611	AER	0.000621118	0.0840994	0.00149068	0.616025	0.102733	0.186832	0.00149068	0.000869565	0.000993789	0.00484472
JMC160612	AER	0.000745342	0.842236	0.00236025	0.127453	0.000745342	0.0232298	0.000745342	0.000745342	0.00111801	0.000621118
JMC160614	AER	0.00496894	0.739876	0.00149068	0.136149	0.10795	0.00534161	0.000621118	0.000869565	0.00149068	0.00124224
JMC160616	AER	0.000994777	0.791221	0.00087043	0.101343	0.0950012	0.00373042	0.00087043	0.00124347	0.000994777	0.00373042
JMC160618	AER	0.0266164	0.39096	0.000753296	0.202637	0.17602	0.177276	0.00100439	0.000627746	0.0234777	0.000627746
JMC160619	AER	0.000745342	0.919876	0.000869565	0.0737888	0.000745342	0.000869565	0.000745342	0.000621118	0.000993789	0.000745342
JMC160620	AER	0.000628773	0.319794	0.00100604	0.235538	0.00314386	0.436368	0.000628773	0.000754527	0.000754527	0.0013833
JMC160621	AER	0.0028575	0.960492	0.00323021	0.0135421	0.0050938	0.0111815	0.000621195	0.000869673	0.000621195	0.00149087
JMC160624	AER	0.380373	0.260497	0.000869565	0.288323	0.0255901	0.0345342	0.000621118	0.000745342	0.00708075	0.00136646
JMC160625	AER	0.0474534	0.364845	0.000869565	0.320124	0.145466	0.112795	0.000869565	0.000621118	0.00571429	0.00124224
JMC170606	AER	0.000994036	0.912525	0.000621272	0.000745527	0.0460984	0.00720676	0.000745527	0.0144135	0.00459742	0.0120527
JMC170607	AER	0.000869565	0.103478	0.000869565	0.0864596	0.0344099	0.75764	0.000621118	0.0134161	0.00136646	0.000869565
JMC170608	AER	0.000993789	0.391677	0.00111801	0.166335	0.0295652	0.392919	0.000621118	0.0101863	0.00124224	0.00534161
JMC170609	AER	0.0473292	0.619627	0.000745342	0.0412422	0.165466	0.0631056	0.000621118	0.0438509	0.00198758	0.0160248
JMC170610	AER	0.000621118	0.0409938	0.000993789	0.178137	0.00198758	0.655031	0.000621118	0.12	0.000869565	0.000745342
JMC170613	AER	0.00658385	0.488199	0.00149068	0.0993789	0.120373	0.0068323	0.000869565	0.251925	0.000745342	0.0236025
JMC170614	AER	0.703975	0.00298137	0.00111801	0.0597516	0.0679503	0.0624845	0.0183851	0.0585093	0.00149068	0.023354
JMC170615	AER	0.0470807	0.378012	0.00124224	0.277019	0.143727	0.00534161	0.00124224	0.109193	0.00111801	0.0360248
JMC170616	AER	0.00997009	0.642822	0.00137089	0.00162014	0.0401296	0.13659	0.000997009	0.117024	0.00149551	0.0479811
JMC170617	AER	0.00111829	0.930417	0.00111829	0.00223658	0.0208748	0.000621272	0.000745527	0.0135437	0.0027336	0.0265905
JMC170618	AER	0.0735678	0.811855	0.000869889	0.00671058	0.00857462	0.00260967	0.00062135	0.0804026	0.000994159	0.013794
JMC170619	AER	0.0175155	0.633043	0.000621118	0.0831056	0.116522	0.0021118	0.000745342	0.134907	0.00360248	0.00782609
JMC170620	AER	0.000870106	0.888378	0.000994406	0.0133002	0.00509633	0.00285892	0.000745805	0.0732132	0.000870106	0.0136731
JMC170621	AER	0.000621118	0.869317	0.000621118	0.0537888	0.00149068	0.000621118	0.000621118	0.0638509	0.000621118	0.0084472
JMC170623	AER	0.000621118	0.795652	0.000745342	0.115404	0.0021118	0.0151553	0.00136646	0.0552795	0.000745342	0.0129193
JMC180605	AER	0.0113043	0.679255	0.000745342	0.130683	0.000745342	0.172174	0.000621118	0.000745342	0.000621118	0.00310559
JMC180609	AER	0.0211092	0.820385	0.00174869	0.0424681	0.00462153	0.0179865	0.000749438	0.000874344	0.000874344	0.0891831
JMC180610	AER	0.000627195	0.439037	0.00150527	0.0728801	0.0245861	0.451204	0.000627195	0.000627195	0.00100351	0.00790266
JMC180611	AER	0.00758518	0.907983	0.000746083	0.00186521	0.0251181	0.000746083	0.000621736	0.00111912	0.00360607	0.0506093
JMC180612	AER	0.0208799	0.863038	0.000745712	0.00820283	0.00782998	0.00907283	0.000745712	0.00447427	0.00198857	0.0830226
JMC180613	AER	0.0137123	0.791573	0.00137123	0.0115931	0.0673149	0.0454999	0.0008726	0.0245575	0.00211917	0.0413862
JMC180614	AER	0.244959	0.327981	0.000995768	0.232387	0.00435648	0.0185462	0.000746826	0.000871297	0.00161812	0.167538
JMC180616	AER	0.0153367	0.236409	0.000872818	0.0905237	0.0244389	0.0970075	0.000623441	0.000997506	0.00598504	0.527805
JMC180620	AER	0.00314584	0.291053	0.00125834	0.0304517	0.00302001	0.565874	0.00125834	0.00100667	0.00176167	0.10117
JMC180621	AER	0.0316424	0.0576344	0.00100452	0.271346	0.0807383	0.38335	0.013561	0.00138122	0.00150678	0.157835
JMC180622	AER	0.0332961	0.583427	0.000621195	0.0124239	0.0668406	0.204622	0.000621195	0.00173935	0.00310598	0.0933035
JMC180623	AER	0.0491925	0.840745	0.00161491	0.0544099	0.00161491	0.00149068	0.000745342	0.000745342	0.00322981	0.0462112
JMC180624	AER	0.0761491	0.266211	0.00223602	0.250062	0.0449689	0.230932	0.000621118	0.00161491	0.00509317	0.122112
JMC180626	AER	0.00722112	0.957794	0.00161853	0.0141932	0.00149402	0.00747012	0.000747012	0.000996016	0.00273904	0.00572709
JMC180627	AER	0.00411625	0.76213	0.000623675	0.00099788	0.0343021	0.164775	0.00074841	0.00124735	0.000873145	0.0301859
X0519	WRE	0.273869	0.000745898	0.0038538	0.0160368	0.0014918	0.0014918	0.0693685	0.000870214	0.631527	0.000745898
X1901	WRE	0.0269833	0.0180303	0.0611788	0.0108182	0.00360607	0.041532	0.228426	0.0202686	0.58754	0.00161651
X1916	WRE	0.0236613	0.00199253	0.00958904	0.00124533	0.0011208	0.00323786	0.0753425	0.000747198	0.882316	0.000747198
X0705	WRE	0.0106197	0.0630935	0.0735882	0.00337331	0.00187406	0.00337331	0.622564	0.00212394	0.218766	0.000624688
X0510	WRE	0.0832298	0.0026087	0.00149068	0.00658385	0.000869565	0.000621118	0.00248447	0.000869565	0.900621	0.000621118
X1912	WRE	0.0810243	0.00587741	0.0359642	0.00167926	0.00615729	0.00517772	0.0239295	0.000979569	0.838371	0.000839631
X1514	WRE	0.109715	0.0866987	0.00112962	0.0537984	0.000847218	0.0112962	0.0601525	0.000988421	0.670432	0.00494211
X1624	WRE	0.131677	0.0149068	0.00397516	0.0345342	0.141366	0.0122981	0.105342	0.0021118	0.552422	0.00136646
X0505	WRE	0.0158	0.0630754	0.000870863	0.0068425	0.000995272	0.013685	0.102762	0.000746454	0.793108	0.00211495
X1824	WRE	0.0277119	0.00636625	0.00711522	0.0026214	0.0074897	0.00287105	0.503308	0.0017476	0.43977	0.000998627
X0508	WRE	0.0655492	0.0101326	0.00150113	0.0142607	0.00137603	0.00112584	0.0141356	0.000625469	0.890543	0.000750563
X0504	WRE	0.0983321	0.00609908	0.000622355	0.00970874	0.00248942	0.00423201	0.18459	0.00224048	0.690939	0.000746826
X0622	WRE	0.0221832	0.139992	0.0038852	0.000877303	0.00125329	0.00150395	0.00325855	0.000626645	0.825667	0.000751974
X1802	WRE	0.00968944	0.00111801	0.0330435	0.00509317	0.120497	0.0163975	0.0042236	0.00857143	0.800745	0.000621118
X0607	WRE	0.0275138	0.0010005	0.0010005	0.157704	0.00125063	0.00237619	0.297399	0.0170085	0.491746	0.0030015
X0409	WRE	0.443332	0.000750563	0.00112584	0.00713035	0.141981	0.00137603	0.273705	0.00362772	0.125719	0.00125094
X1809	WRE	0.182305	0.0286604	0.046729	0.0198131	0.00249221	0.00510903	0.0282866	0.00137072	0.683614	0.00161994
X0522	WRE	0.010422	0.129335	0.00700495	0.00187938	0.0338288	0.00239194	0.00273364	0.00222108	0.809158	0.00102512
X1615	WRE	0.01832	0.171486	0.00685444	0.0269192	0.364407	0.0655533	0.0484796	0.00186939	0.295364	0.000747757
X1822	WRE	0.00741688	0.0707161	0.0056266	0.00473146	0.0044757	0.00255754	0.0194373	0.00370844	0.880563	0.000767263
X0613	WRE	0.0925373	0.00932836	0.00161692	0.0462687	0.00199005	0.00447761	0.0787313	0.0011194	0.763184	0.000746269
X0620	WRE	0.124953	0.00360562	0.00397861	0.0108169	0.00211364	0.00248663	0.211115	0.00074599	0.639562	0.000621659
X0420	WRE	0.0612651	0.00807754	0.000869889	0.0185162	0.00136697	0.00211259	0.0113086	0.000745619	0.894992	0.000745619
X1804	WRE	0.377311	0.00549725	0.00312344	0.00237381	0.00612194	0.0269865	0.00249875	0.000624688	0.574713	0.000749625
X0509	WRE	0.00136782	0.158045	0.00708779	0.00609301	0.000621736	0.000994777	0.0129321	0.000621736	0.81149	0.000746083
X1614	WRE	0.0403889	0.0143356	0.00448766	0.00137123	0.0008726	0.000747943	0.0794066	0.000747943	0.857018	0.000623286
X1523	WRE	0.904631	0.0018315	0.000915751	0.0290424	0.00222397	0.00457875	0.0493197	0.000654108	0.00562533	0.00117739
X1607	WRE	0.141489	0.0145468	0.00733557	0.00360562	0.0027353	0.00385428	0.0287206	0.537735	0.258859	0.00111899
X1815	WRE	0.80472	0.00906832	0.00459627	0.00322981	0.000993789	0.000869565	0.0021118	0.0859627	0.0877019	0.000745342
X0407	WRE	0.0557073	0.0335882	0.00136537	0.00300382	0.0393228	0.00163845	0.0101038	0.608411	0.245494	0.00136537
X0513	WRE	0.0704296	0.00686813	0.00137363	0.0212288	0.00224775	0.001998	0.0363387	0.000874126	0.858017	0.000624376
X0517	WRE	0.0163016	0.0382031	0.0087108	0.140991	0.00236436	0.00111996	0.00323544	0.00136884	0.78671	0.00099552
X1618	WRE	0.198335	0.0136697	0.000994159	0.026718	0.01106	0.00509507	0.105132	0.000745619	0.636386	0.00186405
X1909	WRE	0.0414723	0.00378167	0.00264717	0.00428589	0.00605067	0.00264717	0.404891	0.00100845	0.529938	0.00327745
X1608	WRE	0.760283	0.0132969	0.00260967	0.00969305	0.00559215	0.00273394	0.0161551	0.00161551	0.18715	0.000869889
X0520	WRE	0.0784436	0.00845351	0.00546992	0.0101939	0.00310791	0.00099453	0.0141721	0.00124316	0.877051	0.000870214
X1518	WRE	0.133433	0.020251	0.00111815	0.0409989	0.00273326	0.000745434	0.0757858	0.0022363	0.721953	0.000745434
X1602	WRE	0.0742445	0.00422833	0.00111926	0.00174108	0.0019898	0.000870538	0.660739	0.000994901	0.253078	0.000994901
X1605	WRE	0.0596718	0.00559423	0.00298359	0.00223769	0.00099453	0.0275982	0.0433864	0.00335654	0.853555	0.000621581
X0524	WRE	0.12831	0.0144225	0.000621659	0.00770857	0.00223797	0.00124332	0.00907622	0.000994654	0.834763	0.000621659
X0603	WRE	0.109851	0.000755858	0.00289746	0.000755858	0.015747	0.00138574	0.0230537	0.00239355	0.84253	0.000629882
X1620	WRE	0.0305258	0.486918	0.0193122	0.142412	0.00137055	0.00224271	0.0946923	0.00124595	0.220533	0.00074757
X1519	WRE	0.605714	0.0255901	0.00857143	0.0103106	0.0063354	0.00583851	0.0386335	0.000993789	0.296398	0.00161491
X0421	WRE	0.20656	0.00738608	0.000876314	0.0270406	0.0498247	0.0202804	0.0445669	0.00150225	0.641337	0.000625939
X1805	WRE	0.977496	0.000870322	0.00074599	0.00248663	0.00310829	0.00111899	0.00161631	0.000870322	0.0109412	0.00074599
X0515	WRE	0.0899477	0.00124409	0.000870863	0.00634486	0.000870863	0.000870863	0.00360786	0.000746454	0.89475	0.000746454
X0516	WRE	0.0636262	0.100659	0.007829	0.0037281	0.0258481	0.00161551	0.00559215	0.00062135	0.789238	0.0012427
X1515	WRE	0.668447	0.000993789	0.0157764	0.0213665	0.00745342	0.0987578	0.00285714	0.000745342	0.182609	0.000993789
X0621	WRE	0.0932256	0.000994406	0.00198881	0.0137974	0.00758235	0.00111871	0.0441268	0.010317	0.826227	0.000621504
X0608	WRE	0.00416938	0.325603	0.000912052	0.106189	0.00234528	0.00117264	0.00794788	0.000781759	0.537199	0.0136808
X0506	WRE	0.0307158	0.00179925	0.00179925	0.00295592	0.0656728	0.0014137	0.0140085	0.0125948	0.868397	0.000642591
X1516	WRE	0.938634	0.00397516	0.000621118	0.00111801	0.00236025	0.00173913	0.00198758	0.000621118	0.048323	0.000621118
X1520	WRE	0.864818	0.0695902	0.00437281	0.00137431	0.00324838	0.00249875	0.0029985	0.000749625	0.0496002	0.000749625
ST060412	ROW	0.00198955	0.129818	0.00136782	0.152823	0.0101965	0.693236	0.000621736	0.000621736	0.00857996	0.000746083
ST060415	ROW	0.0297968	0.000623364	0.000623364	0.472136	0.00187009	0.482109	0.000872709	0.00897644	0.00224411	0.000748036
ST060416	ROW	0.00646204	0.018889	0.000994159	0.617497	0.00161551	0.349571	0.000869889	0.00260967	0.000869889	0.00062135
ST060418	ROW	0.0563153	0.000621581	0.000621581	0.312655	0.0191447	0.464197	0.000870214	0.00261064	0.142093	0.000870214
ST060419	ROW	0.00509317	0.00968944	0.00161491	0.339627	0.0536646	0.579752	0.000745342	0.00149068	0.00745342	0.000869565
ST060420	ROW	0.00658385	0.0521739	0.00161491	0.588696	0.00782609	0.322484	0.00111801	0.00322981	0.0150311	0.00124224
ST060421	ROW	0.000745342	0.16559	0.00111801	0.524596	0.0972671	0.188323	0.000745342	0.00149068	0.0191304	0.000993789
ST060422	ROW	0.00547672	0.000746826	0.000746826	0.530993	0.040951	0.415235	0.000622355	0.00236495	0.00186706	0.000995768
ST060423	ROW	0.000628457	0.17823	0.000879839	0.458899	0.0129462	0.342509	0.000628457	0.0015083	0.00314228	0.000628457
ST060429	ROW	0.000996264	0.0632628	0.00199253	0.776463	0.013325	0.139477	0.000871731	0.00136986	0.0014944	0.000747198
ST060501	ROW	0.0169112	0.000746083	0.000621736	0.4285	0.00571997	0.50858	0.000621736	0.00509823	0.032579	0.000621736
ST060503	ROW	0.000621504	0.010317	0.000994406	0.453822	0.00783095	0.520696	0.000745805	0.00323182	0.000994406	0.000745805
ST060504	ROW	0.00511477	0.0697355	0.000998004	0.621008	0.0283184	0.26023	0.0116018	0.000998004	0.00112275	0.000873253
ST060505	ROW	0.0260607	0.0368878	0.00100718	0.465819	0.0237945	0.436233	0.00113307	0.00239204	0.00553947	0.00113307
ST060506	ROW	0.0149551	0.163136	0.000997009	0.604561	0.00461117	0.205508	0.000872383	0.000872383	0.00361416	0.000872383
ST060507	ROW	0.02208	0.0968511	0.00100364	0.585121	0.125957	0.163844	0.00112909	0.000752729	0.00238364	0.000878183
ST070412	ROW	0.0280963	0.154088	0.0429633	0.128386	0.00869346	0.304523	0.0985259	0.000629961	0.00289782	0.231196
ST070415	ROW	0.00249657	0.0295843	0.0602921	0.0707777	0.0881288	0.380602	0.233055	0.000624142	0.00362002	0.13082
ST070416	ROW	0.000748503	0.164795	0.110778	0.0975549	0.0163423	0.137475	0.37525	0.000748503	0.00212076	0.0941866
ST070419	ROW	0.000995396	0.260172	0.0656962	0.193729	0.0321015	0.198084	0.0868483	0.000746547	0.157646	0.00398159
ST070420	ROW	0.000998752	0.56417	0.104245	0.110986	0.00449438	0.0569288	0.0426966	0.00062422	0.0274657	0.0873908
ST070421	ROW	0.00148121	0.000925754	0.00185151	0.175893	0.215516	0.285688	0.00333272	0.000925754	0.312905	0.00148121
ST070422	ROW	0.000889152	0.00103734	0.00118554	0.178275	0.00400119	0.446354	0.00222288	0.000889152	0.364404	0.00074096
ST070423	ROW	0.0218988	0.000667646	0.00667646	0.223528	0.115636	0.534517	0.0455334	0.00307117	0.0389905	0.00948057
ST070424	ROW	0.000750563	0.0151364	0.000750563	0.458344	0.0122592	0.482987	0.0233925	0.000875657	0.00187641	0.00362772
ST070427	ROW	0.000878735	0.25182	0.00728094	0.0901331	0.0404218	0.479789	0.0106703	0.00389154	0.00815968	0.106955
ST070428	ROW	0.000751221	0.261425	0.00338049	0.111932	0.00225366	0.497559	0.0284212	0.00100163	0.0257919	0.0674847
ST070501	ROW	0.000876095	0.40363	0.00988736	0.235795	0.0068836	0.166458	0.0564456	0.000750939	0.118148	0.00112641
ST070502	ROW	0.107943	0.00485558	0.000747012	0.357694	0.0119522	0.223979	0.00136952	0.00062251	0.29009	0.000747012
ST070507	ROW	0.00199178	0.0114528	0.000622432	0.410183	0.00236524	0.318312	0.00908751	0.004606	0.23752	0.00385908
ST080415	ROW	0.000622123	0.00248849	0.0114471	0.1676	0.00236407	0.810004	0.000622123	0.00311061	0.000995396	0.000746547
ST080416	ROW	0.0135404	0.0393789	0.0449689	0.519255	0.0429814	0.195776	0.000869565	0.129441	0.000869565	0.0129193
ST080417	ROW	0.00782998	0.202958	0.169898	0.325006	0.0930897	0.1566	0.00111857	0.0410142	0.00149142	0.000994283
ST080421	ROW	0.000621427	0.201467	0.0533184	0.251802	0.00758141	0.47738	0.00260999	0.0033557	0.000994283	0.000869998
ST080422	ROW	0.000869781	0.292122	0.14339	0.253479	0.00347913	0.262177	0.000621272	0.0345427	0.00372763	0.00559145
ST080423	ROW	0.00223853	0.0553414	0.00360652	0.533391	0.00708867	0.345604	0.000870538	0.0415371	0.00323343	0.00708867
ST080424	ROW	0.000753012	0.200301	0.0908635	0.419051	0.103414	0.126255	0.00439257	0.0432982	0.00125502	0.0104167
ST080427	ROW	0.000749625	0.23001	0.231509	0.235007	0.0592204	0.184783	0.00862069	0.0438531	0.00124938	0.0049975
ST080429	ROW	0.0186335	0.00149068	0.021118	0.619006	0.0125466	0.309565	0.000621118	0.015528	0.000621118	0.000869565
ST080430	ROW	0.00559423	0.0579314	0.111263	0.51815	0.00944804	0.269269	0.000870214	0.0244903	0.000870214	0.00211338
ST080502	ROW	0.000621968	0.137331	0.136709	0.586765	0.0276154	0.0883194	0.000621968	0.0202762	0.000870755	0.000870755
ST080503	ROW	0.0063354	0.0021118	0.0628571	0.539255	0.00484472	0.354037	0.000621118	0.0227329	0.00459627	0.0026087
ST080504	ROW	0.000870106	0.207458	0.0955873	0.313238	0.0208825	0.276818	0.00298322	0.0669981	0.00484773	0.010317
ST080505	ROW	0.00647249	0.153597	0.466642	0.260767	0.000995768	0.0647249	0.000746826	0.0387105	0.00236495	0.00497884
ST080506	ROW	0.000745342	0.443975	0.168075	0.243478	0.00732919	0.0941615	0.000869565	0.0325466	0.00298137	0.00583851
ST090412	ROW	0.000621118	0.251304	0.000869565	0.152298	0.00136646	0.584224	0.000621118	0.00745342	0.000621118	0.000621118
ST090415	ROW	0.000621118	0.159006	0.000745342	0.0375155	0.00124224	0.798261	0.000621118	0.000745342	0.000621118	0.000621118
ST090416	ROW	0.0138128	0.0525137	0.00111996	0.100548	0.0945744	0.709806	0.00074664	0.0115729	0.0145595	0.00074664
ST090418	ROW	0.000621195	0.503541	0.00136663	0.256305	0.19754	0.0345385	0.000621195	0.00323021	0.00149087	0.000745434
ST090419	ROW	0.0101863	0.25677	0.00136646	0.274161	0.0836025	0.369193	0.000621118	0.0021118	0.00136646	0.000621118
ST090421	ROW	0.379478	0.000621891	0.000746269	0.0430348	0.0993781	0.440547	0.000746269	0.0131841	0.0211443	0.0011194
ST090422	ROW	0.140621	0.00397516	0.00198758	0.24472	0.0173913	0.57205	0.000745342	0.0129193	0.00434783	0.00124224
ST090423	ROW	0.0138698	0.143321	0.000874672	0.12133	0.0156191	0.684743	0.000624766	0.0169936	0.00124953	0.00137448
ST090424	ROW	0.00486224	0.150979	0.000748036	0.0825333	0.00797905	0.747538	0.000623364	0.0027428	0.00124673	0.000748036
ST090429	ROW	0.0492292	0.0570612	0.00124316	0.251119	0.0691198	0.564147	0.000621581	0.00348086	0.00310791	0.000870214
ST090430	ROW	0.0532919	0.070559	0.000621118	0.226211	0.11913	0.518137	0.00161491	0.0068323	0.00285714	0.000745342
ST090501	ROW	0.0863534	0.0497376	0.00099975	0.190327	0.0402399	0.607973	0.000624844	0.0216196	0.00149963	0.000624844
ST090502	ROW	0.073019	0.29954	0.000870755	0.034457	0.0208981	0.565618	0.000870755	0.000621968	0.00335863	0.000746361
ST090503	ROW	0.00546584	0.660373	0.000745342	0.0299379	0.0375155	0.260248	0.000745342	0.00322981	0.00111801	0.000621118
ST090504	ROW	0.0419876	0.931056	0.000621118	0.00111801	0.02	0.000993789	0.000621118	0.00149068	0.00149068	0.000621118
ST090505	ROW	0.0146584	0.443106	0.00111801	0.143602	0.0940373	0.28795	0.000621118	0.0130435	0.00124224	0.000621118
ST090506	ROW	0.00397516	0.554534	0.000993789	0.193292	0.0350311	0.179876	0.000621118	0.0303106	0.000745342	0.000621118
ST090507	ROW	0.0102219	0.615308	0.000997258	0.00461232	0.0608327	0.300424	0.000747943	0.0052356	0.000997258	0.000623286
ST100415	ROW	0.000625939	0.0169004	0.00275413	0.00162744	0.0116425	0.823235	0.137832	0.00225338	0.00250376	0.000625939
ST100416	ROW	0.001002	0.000626253	0.00162826	0.240481	0.00162826	0.232966	0.302856	0.000751503	0.217435	0.000626253
ST100417	ROW	0.000623908	0.0346893	0.0027452	0.373097	0.00174694	0.126903	0.453831	0.000873471	0.00449214	0.000998253
ST100419	ROW	0.000751409	0.000626174	0.000751409	0.350282	0.00200376	0.126362	0.462367	0.000751409	0.0552286	0.000876644
ST100420	ROW	0.000875657	0.0703027	0.00250188	0.190393	0.00125094	0.202402	0.527145	0.000625469	0.00375281	0.000750563
ST100422	ROW	0.179452	0.000754527	0.000754527	0.171278	0.00201207	0.23667	0.300931	0.00113179	0.106137	0.000880282
ST100424	ROW	0.000627825	0.00376695	0.00075339	0.1277	0.00125565	0.255399	0.606981	0.000627825	0.00200904	0.000878955
ST100425	ROW	0.000755572	0.00100743	0.000755572	0.425135	0.000755572	0.22239	0.344919	0.000629644	0.00277043	0.000881501
ST100429	ROW	0.000745342	0.0161491	0.0026087	0.0650932	0.00111801	0.0308075	0.881366	0.000745342	0.000745342	0.000621118
ST100430	ROW	0.000749344	0.000624454	0.000624454	0.0790558	0.0013738	0.498814	0.406145	0.000999126	0.0108655	0.000749344
ST100501	ROW	0.000757959	0.00391612	0.00151592	0.165614	0.0221071	0.209197	0.593229	0.000631632	0.0018949	0.00113694
ST100502	ROW	0.000750094	0.126266	0.0211276	0.127516	0.0447556	0.149519	0.525941	0.00125016	0.00175022	0.00112514
ST100503	ROW	0.00066313	0.243369	0.00159151	0.0659151	0.0724138	0.193899	0.350796	0.000928382	0.069496	0.000928382
ST100504	ROW	0.000869565	0.000745342	0.00124224	0.115155	0.00757764	0.166957	0.704348	0.000869565	0.00124224	0.000993789
ST100505	ROW	0.000745342	0.017764	0.00136646	0.0453416	0.00136646	0.0286957	0.901739	0.000993789	0.00111801	0.000869565
ST100506	ROW	0.0146584	0.0196273	0.00173913	0.0207453	0.0206211	0.0480745	0.870932	0.000745342	0.0021118	0.000745342
ST100507	ROW	0.0413759	0.167248	0.00772682	0.0466102	0.00174477	0.0264207	0.705384	0.00137089	0.000997009	0.00112164
ST110415	ROW	0.000621118	0.0165217	0.000993789	0.0298137	0.00136646	0.830311	0.0434783	0.0172671	0.00111801	0.0585093
ST110416	ROW	0.000621118	0.00136646	0.00149068	0.176894	0.0141615	0.350932	0.396646	0.047205	0.00161491	0.00906832
ST110419	ROW	0.000621195	0.00844825	0.000993912	0.159647	0.000745434	0.084731	0.553609	0.157784	0.00236054	0.0310598
ST110420	ROW	0.000993789	0.024472	0.000869565	0.091677	0.0279503	0.172298	0.578261	0.0536646	0.00447205	0.0453416
ST110421	ROW	0.00064317	0.199511	0.00270131	0.0262413	0.0477232	0.165552	0.368536	0.139825	0.0331875	0.0160792
ST110422	ROW	0.000745342	0.10087	0.00248447	0.0408696	0.0135404	0.018882	0.343727	0.283602	0.00111801	0.194161
ST110423	ROW	0.00111829	0.000994036	0.00124254	0.287649	0.0274602	0.293862	0.308772	0.0516899	0.00198807	0.0252237
ST110424	ROW	0.000993789	0.00385093	0.00173913	0.461615	0.0089441	0.0985093	0.223354	0.139006	0.00708075	0.0549068
ST110428	ROW	0.000747477	0.000622898	0.000622898	0.186246	0.0012458	0.629251	0.137287	0.0387442	0.00460944	0.000622898
ST110429	ROW	0.000621891	0.00733831	0.000995025	0.0700249	0.0011194	0.02301	0.353731	0.530721	0.000621891	0.0118159
ST110430	ROW	0.000621118	0.0192547	0.000993789	0.121491	0.000745342	0.215031	0.620373	0.0167702	0.000869565	0.00385093
ST110502	ROW	0.00111885	0.00174043	0.00111885	0.161363	0.00335654	0.306315	0.501367	0.0108155	0.01181	0.00099453
ST110503	ROW	0.000622278	0.000995644	0.000746733	0.0317362	0.00124456	0.0837586	0.847044	0.0199129	0.000871189	0.0130678
ST110504	ROW	0.000621118	0.00571429	0.00161491	0.108944	0.00285714	0.0608696	0.659876	0.0443478	0.0021118	0.113043
ST110505	ROW	0.00198758	0.00968944	0.00111801	0.17677	0.00919255	0.0713043	0.131677	0.504596	0.00372671	0.0899379
ST110506	ROW	0.000621118	0.0135404	0.000993789	0.155155	0.0147826	0.0637267	0.51677	0.19764	0.00360248	0.0331677
ST110507	ROW	0.000621118	0.390932	0.00322981	0.0532919	0.00236025	0.0380124	0.41205	0.0752795	0.00136646	0.0228571
ST120412	ROW	0.000753769	0.111558	0.0472362	0.0040201	0.0143216	0.818719	0.000753769	0.000753769	0.00113065	0.000753769
ST120416	ROW	0.000621118	0.101118	0.0439752	0.00273292	0.0827329	0.765714	0.000621118	0.000869565	0.000993789	0.000621118
ST120417	ROW	0.000622975	0.226389	0.202716	0.0761276	0.228757	0.262273	0.000622975	0.00112136	0.00074757	0.000622975
ST120419	ROW	0.00807754	0.284205	0.101404	0.00733192	0.193985	0.402262	0.000745619	0.000745619	0.00062135	0.00062135
ST120421	ROW	0.000621118	0.120373	0.0891925	0.00111801	0.201242	0.58472	0.000621118	0.000621118	0.000869565	0.000621118
ST120422	ROW	0.0146817	0.0118972	0.025693	0.00101253	0.286799	0.656879	0.000632831	0.000759398	0.000885964	0.000759398
ST120423	ROW	0.0614907	0.0142857	0.0175155	0.000745342	0.57441	0.327453	0.000621118	0.000621118	0.0021118	0.000745342
ST120424	ROW	0.00546584	0.0185093	0.0896894	0.0135404	0.203478	0.665963	0.000621118	0.000621118	0.000745342	0.00136646
ST120427	ROW	0.000746454	0.398358	0.0694203	0.0186614	0.211744	0.297711	0.000746454	0.00111968	0.000870863	0.000622045
ST120428	ROW	0.000621118	0.000869565	0.0368944	0.0234783	0.261863	0.673789	0.000621118	0.000621118	0.000621118	0.000621118
ST120429	ROW	0.000745434	0.307616	0.321655	0.00149087	0.163871	0.201391	0.000621195	0.000745434	0.000993912	0.000869673
ST120430	ROW	0.000745342	0.136398	0.0572671	0.000869565	0.240497	0.560497	0.000621118	0.000745342	0.00161491	0.000745342
ST120501	ROW	0.00298137	0.0951553	0.199255	0.135776	0.272174	0.290932	0.000621118	0.000993789	0.000993789	0.00111801
ST120502	ROW	0.000621968	0.00111954	0.0503794	0.0018659	0.164946	0.778206	0.000621968	0.000621968	0.000746361	0.000870755
ST120503	ROW	0.00062135	0.00360383	0.0832608	0.00186405	0.600099	0.307817	0.00062135	0.00062135	0.000745619	0.000745619
ST120504	ROW	0.0644307	0.105661	0.112848	0.000630438	0.346362	0.365023	0.000630438	0.000630438	0.00315219	0.000630438
ST120505	ROW	0.0292689	0.0851912	0.107734	0.000996388	0.141612	0.606925	0.00087184	0.000747291	0.0260306	0.000622743
ST120506	ROW	0.000621118	0.350062	0.437019	0.00161491	0.0623602	0.14559	0.000745342	0.000621118	0.000745342	0.000621118
ST130414	ROW	0.000745342	0.0089441	0.000869565	0.000869565	0.0378882	0.404224	0.0315528	0.502857	0.000745342	0.0113043
ST130415	ROW	0.00881988	0.000621118	0.00223602	0.00161491	0.00111801	0.00173913	0.00273292	0.959255	0.00136646	0.0204969
ST130416	ROW	0.0021118	0.0151553	0.0118012	0.215901	0.00124224	0.135031	0.0596273	0.521366	0.000869565	0.0368944
ST130417	ROW	0.000869565	0.00186335	0.018882	0.000869565	0.00223602	0.000869565	0.216522	0.689441	0.00124224	0.067205
ST130418	ROW	0.0287456	0.218392	0.00087108	0.00945744	0.705575	0.0328522	0.0006222	0.00074664	0.00211548	0.0006222
ST130419	ROW	0.000621118	0.0590062	0.0372671	0.223975	0.00136646	0.345714	0.128075	0.155155	0.000993789	0.0478261
ST130420	ROW	0.000621118	0.00236025	0.00559006	0.14472	0.00223602	0.138509	0.179876	0.486832	0.000745342	0.0385093
ST130421	ROW	0.000745619	0.0406363	0.0692183	0.404747	0.00236113	0.0749348	0.301603	0.0989189	0.000994159	0.00584069
ST130422	ROW	0.000621504	0.00211311	0.0605345	0.2844	0.00124301	0.124052	0.156868	0.354257	0.000745805	0.0151647
ST130423	ROW	0.000621118	0.0352795	0.101615	0.0481988	0.0021118	0.00310559	0.416398	0.35764	0.000993789	0.0340373
ST130424	ROW	0.000621118	0.0689441	0.118758	0.227205	0.00360248	0.105217	0.0678261	0.391429	0.000621118	0.0157764
ST130425	ROW	0.000870106	0.00770665	0.0258546	0.453947	0.00186451	0.0174021	0.0622747	0.427843	0.000621504	0.00161591
ST130426	ROW	0.000621118	0.00434783	0.0318012	0.500994	0.000745342	0.13677	0.0619876	0.261242	0.000745342	0.000745342
ST130428	ROW	0.000621891	0.00410448	0.0461443	0.477114	0.000746269	0.266045	0.162811	0.031592	0.00199005	0.00883085
ST130429	ROW	0.000621118	0.00223602	0.0395031	0.420621	0.00111801	0.120621	0.110683	0.288447	0.000993789	0.0151553
ST130501	ROW	0.000621118	0.000745342	0.0393789	0.201366	0.115901	0.0506832	0.0849689	0.501988	0.00347826	0.000869565
ST130502	ROW	0.000621272	0.000621272	0.014662	0.432033	0.0170229	0.296844	0.0454771	0.158549	0.0013668	0.0328032
ST130503	ROW	0.000621118	0.0173913	0.063354	0.194783	0.0191304	0.26087	0.130435	0.249068	0.00111801	0.0632298
ST130504	ROW	0.00111801	0.000621118	0.0118012	0.00173913	0.0278261	0.055528	0.036646	0.837391	0.00559006	0.0217391
ST130505	ROW	0.000621118	0.00223602	0.00919255	0.0816149	0.00149068	0.00795031	0.0416149	0.80472	0.000621118	0.0499379
ST130506	ROW	0.000873253	0.00249501	0.0474052	0.11265	0.0506487	0.0865768	0.138847	0.528817	0.00149701	0.0301896
ST130507	ROW	0.000993789	0.000621118	0.0326708	0.138012	0.0735404	0.027205	0.0580124	0.667205	0.00111801	0.000621118
ST140414	ROW	0.000745342	0.228075	0.000621118	0.00583851	0.699876	0.0063354	0.00173913	0.0183851	0.0359006	0.00248447
ST140418	ROW	0.0179417	0.294543	0.000996761	0.0210566	0.592948	0.0621729	0.00074757	0.00074757	0.00809868	0.00074757
ST140421	ROW	0.00087043	0.000621736	0.000621736	0.118876	0.612534	0.127953	0.000994777	0.134792	0.0021139	0.000621736
ST140422	ROW	0.00062135	0.546539	0.0729464	0.0132969	0.267677	0.0134212	0.00062135	0.0832608	0.000994159	0.00062135
ST140423	ROW	0.0047205	0.0602484	0.0238509	0.00968944	0.474534	0.187826	0.000745342	0.206335	0.0308075	0.00124224
ST140429	ROW	0.00360562	0.0078329	0.0203904	0.0693771	0.682208	0.169961	0.00074599	0.0436404	0.00161631	0.000621659
ST140502	ROW	0.0141738	0.00820589	0.0533383	0.0333209	0.657217	0.194828	0.00074599	0.0336939	0.00335696	0.00111899
ST140503	ROW	0.0461672	0.00161772	0.0134395	0.110378	0.515431	0.0512693	0.0006222	0.258711	0.00174216	0.0006222
ST140505	ROW	0.000870106	0.0422623	0.0379117	0.150031	0.551771	0.139341	0.000621504	0.0753263	0.000994406	0.000870106
ST140506	ROW	0.000621736	0.243472	0.0676449	0.190624	0.464685	0.0262373	0.000621736	0.00348172	0.00174086	0.00087043
ST140507	ROW	0.000622045	0.253794	0.0678029	0.386539	0.282409	0.002737	0.000622045	0.00373227	0.000995272	0.000746454
ST150105	ROW	0.000626488	0.276657	0.0917178	0.378524	0.0345821	0.198095	0.00100238	0.00200476	0.000877083	0.0159128
ST150412	ROW	0.000884173	0.0206897	0.0371353	0.103802	0.0263484	0.00159151	0.800531	0.00106101	0.00495137	0.00300619
ST150416	ROW	0.000876095	0.0131414	0.0415519	0.0638298	0.00413016	0.867459	0.000750939	0.000876095	0.0028786	0.00450563
ST150417	ROW	0.000623364	0.00797905	0.392096	0.18489	0.0534846	0.264805	0.000997382	0.062461	0.00236878	0.0302955
ST150424	ROW	0.000621118	0.0286957	0.035528	0.126832	0.000621118	0.794161	0.000621118	0.00111801	0.0110559	0.000745342
ST150425	ROW	0.000876095	0.233792	0.369212	0.260576	0.00162703	0.118273	0.00100125	0.00387985	0.000750939	0.0100125
ST150426	ROW	0.000870647	0.11107	0.455721	0.293781	0.0303483	0.101368	0.000746269	0.00360697	0.00124378	0.00124378
ST150427	ROW	0.000873362	0.212477	0.403119	0.24529	0.0286962	0.0597629	0.000748596	0.0235808	0.000873362	0.0245789
ST150429	ROW	0.000625626	0.381507	0.472472	0.102477	0.00237738	0.0327828	0.000875876	0.000750751	0.000875876	0.00525526
ST150501	ROW	0.000752918	0.368428	0.0834484	0.371063	0.00665077	0.146317	0.00138035	0.000752918	0.000627431	0.0205797
ST150503	ROW	0.000632591	0.0266953	0.0266953	0.605263	0.00645243	0.324393	0.00101215	0.0027834	0.00177126	0.00430162
ST150506	ROW	0.000623986	0.0309497	0.0272058	0.530513	0.0136029	0.372644	0.00124797	0.00212155	0.000748783	0.0203419
ST160416	ROW	0.000621272	0.0098161	0.0013668	0.180417	0.000621272	0.796223	0.00882207	0.000621272	0.000745527	0.000745527
ST160417	ROW	0.000623752	0.00224551	0.00149701	0.735155	0.00499002	0.244885	0.00723553	0.000748503	0.0012475	0.00137226
ST160424	ROW	0.000751127	0.00463195	0.000625939	0.5835	0.0137707	0.382198	0.000876314	0.0010015	0.0116425	0.0010015
ST160425	ROW	0.00161772	0.00696864	0.188776	0.678447	0.0226481	0.0767795	0.0111996	0.00335988	0.009333	0.00087108
ST160427	ROW	0.000757193	0.0170369	0.00126199	0.709238	0.0243564	0.2211	0.0227158	0.00176678	0.00100959	0.000757193
ST160429	ROW	0.000749438	0.144517	0.00124906	0.637272	0.00761929	0.164876	0.0389708	0.000874344	0.00324756	0.000624532
ST160430	ROW	0.00760505	0.257154	0.00154679	0.45321	0.049884	0.136504	0.0360918	0.00180459	0.0552978	0.000902294
ST160501	ROW	0.482727	0.00454545	0.0209091	0.282727	0.00818182	0.137273	0.00727273	0.00545455	0.0454545	0.00545455
ST160502	ROW	0.000639304	0.259302	0.299962	0.326812	0.00179005	0.0102289	0.0985807	0.000639304	0.00127861	0.000767165
ST160503	ROW	0.000635809	0.229527	0.164547	0.448372	0.0696846	0.0467955	0.0292472	0.00317904	0.00127162	0.00673957
ST160504	ROW	0.000760167	0.0689218	0.00164703	0.624477	0.0935006	0.101989	0.0704422	0.00215381	0.0352211	0.000886862
ST160505	ROW	0.00075959	0.000632992	0.00075959	0.471579	0.000886188	0.492341	0.00303836	0.000886188	0.0284846	0.000632992
ST160506	ROW	0.00548697	0.018955	0.00199526	0.748098	0.0465145	0.0920314	0.0462651	0.0344183	0.00536226	0.000872927
ST160507	ROW	0.000875657	0.0615462	0.000750563	0.807856	0.0235176	0.0798099	0.0145109	0.00100075	0.00950713	0.000625469
