# Supplementary material for: Gut microbiota and inflammation patterns for specialized athletes: a multi-cohort study across different types of sports
Source: mSystems. 2023 Jul 27;8(4):e00259-23. doi: 10.1128/msystems.00259-23 (PMC10470055; doi:10.1128/msystems.00259-23)
Supplement: Table S4 — The probability composition of the genus for each topic. [file msystems.00259-23-s0010.xlsx]

## Sheet: Sheet1
TABLE S4. The probability composition of the genus for each topic. Latent Dirichlet allocation (LDA) identified the latent structure of the athlete's gut microbiota to obtain 10 microbial subgroups (topics) at genus level, and each subgroup represented a specific probability distribution of genera.
Topic_1		Topic_2		Topic_3		Topic_4		Topic_5		Topic_6		Topic_7		Topic_8		Topic_9		Topic_10
genus	pro	genus	pro	genus	pro	genus	pro	genus	pro	genus	pro	genus	pro	genus	pro	genus	pro	genus	pro
Unclassified	0.325119	g__Bacteroides	0.615308	g__Bacteroides	0.643425	g__Faecalibacterium	0.267643	g__Escherichia-Shigella	0.223481	g__Blautia	0.177569	g__Prevotella	0.697764	g__Megamonas	0.613644	g__Escherichia-Shigella	0.196219	g__Dialister	0.365767
g__Klebsiella	0.269242	g__Parabacteroides	0.0658528	g__Roseburia	0.0573377	g__Subdoligranulum	0.173301	g__[Ruminococcus]_gnavus_group	0.103141	g__Streptococcus	0.0927153	g__[Eubacterium]_coprostanoligenes_group	0.0259229	g__Megasphaera	0.0759801	g__Weissella	0.102264	g__Megasphaera	0.309835
g__Pseudomonas	0.0711057	g__Alistipes	0.0477981	g__Faecalibacterium	0.0540127	g__[Eubacterium]_coprostanoligenes_group	0.104382	g__Bifidobacterium	0.101077	g__Romboutsia	0.0873836	g__UCG-002	0.0236297	g__Psychrobacter	0.073877	g__Lactobacillus	0.094756	g__Lachnoclostridium	0.0672889
g__Escherichia-Shigella	0.0695028	g__Phascolarctobacterium	0.0440957	Unclassified	0.0532272	g__Agathobacter	0.0577024	g__Bacteroides	0.0846447	g__Bifidobacterium	0.0704605	g__Haemophilus	0.0220927	g__Faecalibacterium	0.0410858	g__Romboutsia	0.083665	g__Escherichia-Shigella	0.0622888
g__Enterobacter	0.0675637	Unclassified	0.0403798	g__Alistipes	0.0259246	g__Roseburia	0.0540413	Unclassified	0.0718026	g__Faecalibacterium	0.0661144	g__Clostridia_UCG-014	0.0189009	g__Bifidobacterium	0.030204	g__Rummeliibacillus	0.0759259	Unclassified	0.0307983
g__Pediococcus	0.0348094	g__Faecalibacterium	0.0194191	g__Phascolarctobacterium	0.0201156	g__Clostridia_UCG-014	0.0358387	g__Lachnoclostridium	0.0653147	g__Clostridium_sensu_stricto_1	0.0553323	g__Bifidobacterium	0.0171215	g__Streptococcus	0.0185299	Unclassified	0.0487325	g__Butyricicoccus	0.0147469
g__Lysinibacillus	0.0345667	g__Roseburia	0.0150744	g__Coprococcus	0.0124007	Unclassified	0.029007	g__Veillonella	0.0439063	g__Agathobacter	0.0547463	g__Muribaculaceae	0.0115641	g__Dialister	0.0178971	g__Clostridia_UCG-014	0.0366202	g__Agathobacter	0.0135027
g__Clostridium_sensu_stricto_1	0.0252863	g__Lachnospiraceae_NK4A136_group	0.0112091	g__Paraprevotella	0.0119846	g__Lachnospiraceae_NK4A136_group	0.0271045	g__Faecalibacterium	0.0370982	g__Dorea	0.0500338	g__NK4A214_group	0.0111754	g__Subdoligranulum	0.0140241	g__Alistipes	0.0298769	g__Allisonella	0.0124385
g__Citrobacter	0.0164703	g__Lachnoclostridium	0.0104541	g__Parabacteroides	0.00995035	g__Ruminococcus	0.0249102	g__Anaerostipes	0.0234515	g__[Eubacterium]_hallii_group	0.0381931	g__Catenibacterium	0.0109953	g__Allisonella	0.0109555	g__Akkermansia	0.0280543	g__Megamonas	0.0117723
g__Stenotrophomonas	0.012394	g__UCG-002	0.00990866	g__[Ruminococcus]_torques_group	0.00757485	g__Anaerostipes	0.0174182	g__Tyzzerella	0.0202603	g__Fusicatenibacter	0.0354859	g__Dorea	0.0102361	g__Dorea	0.0105899	g__Haemophilus	0.0271946	g__Bifidobacterium	0.0115525
g__Tissierella	0.00906368	g__Flavonifractor	0.00962615	g__Dorea	0.00602321	g__UCG-002	0.0166218	g__[Ruminococcus]_torques_group	0.0191455	g__Coprococcus	0.0301211	g__Alloprevotella	0.0101141	g__[Eubacterium]_ventriosum_group	0.0100307	g__Raoultella	0.0198851	g__Lachnospira	0.00989841
g__Romboutsia	0.0069163	g__Escherichia-Shigella	0.00688296	g__UCG-002	0.00599634	g__Christensenellaceae_R-7_group	0.0152898	g__Butyricicoccus	0.018961	g__Collinsella	0.0297619	g__Faecalibacterium	0.00920499	g__Lactobacillus	0.00997475	g__Faecalibacterium	0.0177242	g__Pseudomonas	0.00963705
g__Enterococcus	0.00670795	g__UBA1819	0.00633451	g__CAG-352	0.00505561	g__Monoglobus	0.0144137	g__Phascolarctobacterium	0.0184237	Unclassified	0.0293931	g__Romboutsia	0.0083163	g__[Ruminococcus]_torques_group	0.00878628	g__Clostridium_sensu_stricto_1	0.017341	g__Coprococcus	0.00767775
g__Raoultella	0.00540104	g__[Ruminococcus]_torques_group	0.00625916	g__Incertae_Sedis	0.0048447	g__[Ruminococcus]_torques_group	0.010096	g__Flavonifractor	0.0178777	g__[Ruminococcus]_torques_group	0.0228296	g__Lactobacillus	0.00814638	g__Holdemanella	0.00872146	g__Staphylococcus	0.0151554	g__Sutterella	0.00754204
g__Holdemanella	0.00494771	g__Parasutterella	0.00609978	g__Barnesiella	0.00451825	g__Lachnospira	0.00930575	g__Subdoligranulum	0.0158919	g__Intestinibacter	0.0216228	Unclassified	0.00804576	Unclassified	0.00777938	g__Bifidobacterium	0.0143937	g__Lachnospiraceae_UCG-004	0.00631153
g__Dialister	0.00363407	g__Odoribacter	0.00578276	g__Butyricicoccus	0.00447492	g__[Eubacterium]_eligens_group	0.00872783	g__Megasphaera	0.0140605	g__Anaerostipes	0.0201762	g__Agathobacter	0.00694139	g__Lachnoclostridium	0.00714368	g__Subdoligranulum	0.0140488	g__Faecalibacterium	0.005877
g__Streptococcus	0.00338943	g__Ruminococcus	0.0053404	g__Haemophilus	0.00422975	g__Coprococcus	0.00860756	g__Blautia	0.0109803	g__Ruminococcus	0.0115223	g__Parabacteroides	0.00644296	g__Alloprevotella	0.00519149	g__Intestinibacter	0.0136554	g__Parasutterella	0.00565813
g__Haemophilus	0.00334507	g__Sutterella	0.0052064	g__Parasutterella	0.00417232	g__Butyricicoccus	0.0081651	g__Monoglobus	0.00815545	g__Monoglobus	0.0108715	g__Monoglobus	0.00636011	g__Butyricicoccus	0.00497771	g__Bacillus	0.0131404	g__Prevotella	0.00509976
g__Bacteroides	0.00308093	g__Lachnospiraceae_UCG-010	0.00516636	g__Blautia	0.00415922	g__Streptococcus	0.00773784	g__Pseudomonas	0.00812207	g__Erysipelotrichaceae_UCG-003	0.0102456	g__CAG-352	0.00632435	g__Sphingobacterium	0.00393015	g__Enterococcus	0.0126901	g__Parabacteroides	0.00495629
g__Acinetobacter	0.00282083	g__Bilophila	0.00481812	g__Veillonella	0.00407761	g__Dorea	0.00735167	g__Fusobacterium	0.00785071	g__Holdemanella	0.00875879	g__Alistipes	0.00604826	g__NK4A214_group	0.00380978	g__Acinetobacter	0.0118548	g__CAG-352	0.00448839
g__Agathobacter	0.00219812	g__Dialister	0.00478202	g__NK4A214_group	0.00398088	g__NK4A214_group	0.00697067	g__Coprococcus	0.00765045	g__Roseburia	0.00813138	g__UCG-005	0.00590055	g__Prevotella	0.0037204	g__CAG-352	0.0114819	g__Bacteroides	0.00322499
g__Subdoligranulum	0.00160432	g__Subdoligranulum	0.00455028	g__Ruminococcus	0.00375351	g__Veillonella	0.00662124	g__Streptococcus	0.00755086	g__Haemophilus	0.0079954	g__Senegalimassilia	0.0054823	g__Pseudomonas	0.00267767	g__Dorea	0.00908503	g__[Eubacterium]_eligens_group	0.00313132
g__Lactococcus	0.00158382	g__Desulfovibrio	0.00413094	g__Allisonella	0.00374545	g__Haemophilus	0.00615907	g__Akkermansia	0.00741979	g__[Ruminococcus]_gauvreauii_group	0.00655798	g__Escherichia-Shigella	0.00522887	g__Incertae_Sedis	0.00194253	g__Turicibacter	0.00814173	g__Streptococcus	0.00300018
g__Bifidobacterium	0.00158382	g__Barnesiella	0.00391639	g__Agathobacter	0.00331522	g__UCG-005	0.00527064	g__Incertae_Sedis	0.00616665	g__Turicibacter	0.0064618	g__Lachnospiraceae_NK4A136_group	0.0041587	g__Fusicatenibacter	0.00181652	g__Prevotella	0.00706206	g__[Eubacterium]_ventriosum_group	0.00296317
g__Sphingomonas	0.00135127	g__Incertae_Sedis	0.00314739	g__Desulfovibrio	0.00307441	g__Incertae_Sedis	0.00481631	g__Ruminococcus	0.00524159	g__CAG-56	0.00588395	g__[Eubacterium]_ruminantium_group	0.00408052	g__Escherichia-Shigella	0.00171144	g__Streptococcus	0.00678065	g__Alloprevotella	0.00288093
g__Faecalibacterium	0.00129111	g__Paraprevotella	0.00305107	g__Odoribacter	0.00265728	g__Fusicatenibacter	0.00469555	g__Agathobacter	0.00474907	g__Terrisporobacter	0.00512366	g__Coprococcus	0.00349235	g__Coprococcus	0.00167601	g__Enterobacter	0.0065583	g__Subdoligranulum	0.0025195
g__Collinsella	0.00121786	g__[Eubacterium]_ventriosum_group	0.00303231	g__Anaerostipes	0.00265056	g__Alistipes	0.00458164	g__Haemophilus	0.00451923	g__Lactobacillus	0.00370095	g__Dialister	0.00296394	g__Romboutsia	0.00159871	g__Bacteroides	0.00623297	g__[Ruminococcus]_torques_group	0.00222706
g__Intestinibacter	0.00102227	g__Oscillibacter	0.00298786	g__Lachnospiraceae_UCG-010	0.00259347	g__RF39	0.00410126	g__Erysipelotrichaceae_UCG-003	0.00448911	g__Fenollaria	0.00307773	g__Collinsella	0.0027507	g__Lachnospiraceae_FCS020_group	0.000790298	g__RF39	0.00619533	g__Romboutsia	0.00207491
g__Brevundimonas	0.000934563	g__Butyricicoccus	0.00293757	g__Acidaminococcus	0.00238524	g__UBA1819	0.00344784	g__[Eubacterium]_ventriosum_group	0.00418301	g__Escherichia-Shigella	0.0025386	g__Bacteroides	0.00266052	g__Chloroplast	0.000785869	g__Barnesiella	0.00522638	g__Incertae_Sedis	0.00170662
g__Senegalimassilia	0.000931538	g__Lachnospira	0.00274824	g__Prevotellaceae_NK3B31_group	0.00212999	g__Clostridium_sensu_stricto_1	0.00341827	g__Enterococcus	0.00397841	g__Butyricicoccus	0.00248795	g__Phascolarctobacterium	0.00263964	g__Lachnospira	0.000762116	g__Roseburia	0.00509333	g__Monoglobus	0.0016422
g__Massilia	0.000927842	g__[Eubacterium]_eligens_group	0.00251492	g__[Eubacterium]_ventriosum_group	0.00207726	g__Blautia	0.00325442	g__Sutterella	0.00386037	g__Lachnospiraceae_ND3007_group	0.00246426	g__[Ruminococcus]_torques_group	0.0024886	g__Erysipelotrichaceae_UCG-003	0.000693675	g__Holdemanella	0.00429636	g__Negativibacillus	0.0016326
g__Terrisporobacter	0.000918096	g__Butyricimonas	0.00240646	g__Butyricimonas	0.00185224	g__Erysipelotrichaceae_UCG-003	0.00306049	g__Lachnospira	0.00354206	g__Incertae_Sedis	0.00211021	g__Parasutterella	0.00245506	g__Ruminococcus	0.000553974	g__Blautia	0.00352522	g__Colidextribacter	0.000860394
g__Alloprevotella	0.000885499	g__UCG-003	0.0023825	g__UCG-005	0.00166752	g__Family_XIII_AD3011_group	0.0029556	g__Intestinibacter	0.00192991	g__Flavonifractor	0.00139421	g__Rikenellaceae_RC9_gut_group	0.00226804	g__Sutterella	0.000553974	g__Collinsella	0.00341634	g__UCG-002	0.000838004
g__Erysipelotrichaceae_UCG-003	0.000676474	g__Lachnospiraceae_UCG-004	0.00210189	g__Tyzzerella	0.00159934	g__Barnesiella	0.00266797	g__Veillonellaceae	0.00183195	g__UBA1819	0.00122074	g__Roseburia	0.00220829	g__Family_XIII_AD3011_group	0.000533441	g__[Ruminococcus]_torques_group	0.0033167	g__Phascolarctobacterium	0.000810589
g__Chloroplast	0.000676138	g__Hungatella	0.0020103	g__Fusicatenibacter	0.00159262	g__Muribaculaceae	0.00241743	g__Lachnospiraceae_UCG-010	0.00169654	g__Lachnoclostridium	0.00119473	g__UCG-003	0.00204193	g__Parasutterella	0.000415883	g__Sphingobacterium	0.00288085	g__Bilophila	0.0007553
g__Cetobacterium	0.00059851	g__Holdemanella	0.00128686	g__Bifidobacterium	0.00155937	g__Bacteroides	0.00220279	g__Clostridioides	0.00161758	g__Granulicatella	0.0010781	g__Turicibacter	0.00200839	g__TM7x	0.00041548	g__[Eubacterium]_coprostanoligenes_group	0.00271772	g__[Eubacterium]_coprostanoligenes_group	0.000492567
g__Lachnospiraceae_NK4A136_group	0.000505087	g__Collinsella	0.0011073	g__Sutterella	0.00136222	g__[Eubacterium]_ventriosum_group	0.00211043	g__UBA1819	0.00149574	g__Lactococcus	0.00101801	g__Christensenellaceae_R-7_group	0.00174562	g__Veillonella	0.000394948	g__Psychrobacter	0.00268137	g__Dorea	0.000367369
g__Bacillus	0.000460728	g__Monoglobus	0.0010206	g__Family_XIII_UCG-001	0.00126315	g__Akkermansia	0.00201488	g__Erysipelatoclostridium	0.00141189	g__[Eubacterium]_ventriosum_group	0.000911454	g__Barnesiella	0.00171986	g__Granulicatella	0.000314428	g__Pediococcus	0.00252489	g__Collinsella	0.000248568
g__Sphingobium	0.000450647	g__Bifidobacterium	0.000960535	g__UCG-003	0.0011194	g__[Eubacterium]_siraeum_group	0.00201154	g__Holdemania	0.00134133	g__Senegalimassilia	0.000853685	g__[Eubacterium]_eligens_group	0.00156882	g__UCG-005	0.000287857	g__Erysipelotrichaceae_UCG-003	0.00242156	g__Holdemanella	0.000225265
g__Enhydrobacter	0.000423763	g__Coprobacter	0.000854754	g__Lachnospiraceae_UCG-004	0.00111268	g__Lachnospiraceae_UCG-001	0.0019748	g__Bilophila	0.00124907	g__Family_XIII_AD3011_group	0.000801491	g__Ruminococcus	0.00155615	g__Gemella	0.000210156	g__Monoglobus	0.00222061	g__Family_XIII_UCG-001	0.000215213
g__Lactobacillus	0.00034479	g__Eisenbergiella	0.000681502	g__Lachnospiraceae	0.000856764	g__[Eubacterium]_ruminantium_group	0.0018542	g__Sellimonas	0.00116766	g__Prevotella	0.000774543	g__Chloroplast	0.00142866	g__Holdemania	0.000182376	g__Ruminococcus	0.00186299	g__Butyricimonas	0.00015764
g__Dorea	0.000344118	g__Blautia	0.000632789	g__Senegalimassilia	0.000789929	g__Bifidobacterium	0.00176935	g__Eggerthella	0.00115925	g__Porphyromonas	0.000750692	g__Allisonella	0.00136425	g__Christensenella	0.000105883	g__Lachnospiraceae_NK4A136_group	0.00146386	g__Turicibacter	0.0001517
g__TM7x	0.000299759	g__Prevotella	0.000556647	g__RF39	0.000760374	g__[Ruminococcus]_gauvreauii_group	0.0017326	g__Clostridium_sensu_stricto_1	0.00110308	g__Enterococcus	0.000695555	g__Lachnospira	0.00121343	g__Weissella	0.000101454	g__Aeromonas	0.00137122	g__Achromobacter	0.000123827
g__Turicibacter	0.000286317	g__Colidextribacter	0.000427692	g__Hungatella	0.000742909	g__UCG-010	0.00170638	g__Parabacteroides	0.00092181	g__Dialister	0.000548886	g__Holdemanella	0.001169	g__UCG-003	6.15974e-05	g__Incertae_Sedis	0.00116898	g__Lactobacillus	0.000116973
g__[Eubacterium]_hallii_group	0.000272875	g__CAG-56	0.000419495	g__Family_XIII_AD3011_group	0.000693539	g__Senegalimassilia	0.00157042	g__Eisenbergiella	0.000844743	g__Chloroplast	0.000534637	g__Sutterella	0.00106083	g__[Eubacterium]_eligens_group	6.15974e-05	g__Agathobacter	0.00113318	g__Porphyromonas	0.000108292
g__Family_XIII_AD3011_group	0.00025372	g__Christensenellaceae_R-7_group	0.000299369	g__Christensenellaceae_R-7_group	0.000573975	g__Porphyromonas	0.00139921	g__Dialister	0.00079617	g__Peptococcus	0.000530146	g__Paraprevotella	0.00105373	g__Collinsella	5.7974e-05	g__Odoribacter	0.0010411	g__[Eubacterium]_nodatum_group	6.94529e-05
g__Butyricicoccus	0.000189534	g__NK4A214_group	0.000298423	g__Prevotella	0.000567929	g__Lachnospiraceae_FCS020_group	0.00126325	g__Faecalitalea	0.000568228	g__UCG-003	0.000528597	g__Bilophila	0.00099131	g__Bilophila	5.35454e-05	g__Christensenellaceae_R-7_group	0.000953823	g__UBA1819	5.57451e-05
g__Anaerostignum	0.000171723	g__[Eubacterium]_siraeum_group	0.000284235	g__Lachnospira	0.000551808	g__Allisonella	0.00103926	g__[Eubacterium]_fissicatena_group	0.000369592	g__Hafnia-Obesumbacterium	0.000511406	g__UCG-010	0.000820946	g__Achromobacter	4.06623e-05	g__Eggerthella	0.000847351	g__TM7x	2.83295e-05
g__Comamonas	0.000151896	g__Pseudomonas	0.000282343	g__Akkermansia	0.000541733	g__Lachnospiraceae_ND3007_group	0.000883757	g__[Clostridium]_innocuum_group	0.000366607	g__Eggerthella	0.000488174	g__Prevotellaceae_NK3B31_group	0.000600161	g__[Eubacterium]_coprostanoligenes_group	3.54285e-05	g__Alloprevotella	0.000779629	g__Alistipes	2.74156e-05
g__[Eubacterium]_ventriosum_group	0.000149543	g__Muribaculaceae	0.000270047	g__CAG-56	0.000510834	g__Parabacteroides	0.000881418	g__TM7x	0.000353311	g__TM7x	0.000437064	g__Family_XIII_AD3011_group	0.000569731	g__Lachnospiraceae_UCG-010	2.8987e-05	g__Citrobacter	0.000682937	g__Acidaminococcus	1.46217e-05
g__Anaerosalibacter	0.000148199	g__[Eubacterium]_coprostanoligenes_group	0.000261376	g__Monoglobus	0.000481615	g__Tyzzerella	0.000763662	g__Granulicatella	0.000309622	g__Lachnospiraceae_FCS020_group	0.000432573	g__Prevotellaceae_Ga6A1_group	0.000460005	g__Christensenellaceae_R-7_group	2.77792e-05	g__Butyricimonas	0.000672603	g__[Ruminococcus]_gnavus_group	1.41647e-05
g__Parabacteroides	0.000126692	g__[Eubacterium]_xylanophilum_group	0.000252548	g__Streptococcus	0.000438626	g__Paraprevotella	0.000760655	g__Hungatella	0.000301752	g__Negativicoccus	0.000415227	g__Lachnospiraceae_UCG-010	0.000393592	g__Bacteroides	2.73766e-05	g__Catenibacterium	0.000666514	g__Brevundimonas	1.41647e-05
g__Lachnoclostridium	0.000125684	g__Pyramidobacter	0.000190909	g__Lactococcus	0.000437618	g__Desulfovibrio	0.000713887	g__Lachnospiraceae_NK4A136_group	0.00026946	g__Fournierella	0.000385955	g__Enterorhabdus	0.00039337	g__GCA-900066575	2.4961e-05	g__Megamonas	0.000637358	g__Ruminococcus	7.31083e-06
g__Monoglobus	0.000118963	g__Family_XIII_AD3011_group	0.000177351	g__Colidextribacter	0.000383881	g__Howardella	0.000631708	g__Achromobacter	0.00025535	g__Christensenellaceae_R-7_group	0.00036071	g__[Eubacterium]_ventriosum_group	0.000347614	g__Alistipes	1.61039e-05	g__Alicycliphilus	0.000492873	g__Oscillibacter	5.94005e-06
g__Anaerostipes	0.00011493	g__Holdemania	0.00017073	g__Negativibacillus	0.000289842	g__Eisenbergiella	0.000545019	g__Epulopiscium	0.000176655	g__Ezakiella	0.000337943	g__Lachnospiraceae_ND3007_group	0.000333398	g__Colidextribacter	1.32857e-05	g__UCG-005	0.000471468	g__Coprobacter	5.48312e-06
g__Hafnia-Obesumbacterium	0.000101488	g__Erysipelotrichaceae_UCG-003	0.000162848	g__Oscillibacter	0.000286484	g__Fenollaria	0.00047637	g__Actinomyces	0.000155489	g__Paraprevotella	0.000332058	g__Odoribacter	0.000278091	g__Proteus	1.24805e-05	g__Solibacillus	0.000455968	g__Fusicatenibacter	5.48312e-06
g__Paracoccus	9.77914e-05	g__Chloroplast	0.000153232	g__Pyramidobacter	0.000272378	g__Ezakiella	0.000471359	g__Terrisporobacter	0.000125368	g__Sellimonas	0.000325708	g__Anaerococcus	0.000249216	g__Blautia	9.66233e-06	g__Corynebacterium	0.000443235	g__Marvinbryantia	5.48312e-06
g__Delftia	9.44308e-05	g__Phocea	0.00014062	g__UBA1819	0.000265996	g__Oxalobacter	0.000464511	g__Lactobacillus	0.00012374	g__Muribaculaceae	0.000288537	g__Clostridia_vadinBB60_group	0.000243219	g__Acidaminococcus	8.85714e-06	g__[Eubacterium]_ventriosum_group	0.000412419	g__Christensenellaceae_R-7_group	4.11234e-06
g__Aquabacterium	8.77098e-05	g__Fenollaria	0.000120126	g__Comamonas	0.000249204	g__Lachnospiraceae_UCG-010	0.000441294	g__Olsenella	0.000109087	g__Gemella	0.000275992	g__Butyricimonas	0.000236555	g__Clostridium_sensu_stricto_1	6.03896e-06	g__[Eubacterium]_hallii_group	0.000402639	g__UCG-010	2.74156e-06
g__Solibacillus	7.76282e-05	g__Catabacter	0.000115239	g__Collinsella	0.000209573	g__Prevotella	0.000422753	g__Rothia	0.000108815	g__Bacteroides	0.000252141	g__Mitochondria	0.000202349	g__Flavonifractor	4.83116e-06	g__[Eubacterium]_ruminantium_group	0.000378466	g__Clostridia_vadinBB60_group	2.28464e-06
g__Chryseobacterium	7.09071e-05	g__Campylobacter	0.00011051	g__Coprobacter	0.000195467	g__Family_XIII_UCG-001	0.00040605	g__Gemella	0.000106373	g__[Eubacterium]_brachy_group	0.000229374	g__Veillonella	0.000186801	g__Howardella	4.83116e-06	g__Sphingobium	0.00036924	g__Clostridium_sensu_stricto_1	2.28464e-06
g__Corynebacterium	5.78011e-05	g__Oxalobacter	0.00011051	g__UCG-010	0.000153149	g__Butyricimonas	0.000386675	g__Lachnospiraceae_UCG-004	9.03628e-05	g__Actinomyces	0.000220391	g__Butyricicoccus	0.000154149	g__Marvinbryantia	4.83116e-06	g__Coprococcus	0.000364073	g__Family_XIII_AD3011_group	2.28464e-06
g__Eggerthella	5.78011e-05	g__Turicibacter	0.000109091	g__Intestinimonas	0.000148783	g__Peptoniphilus	0.000336232	g__Anaerostignum	8.43929e-05	g__Rothia	0.00015813	g__Lachnospiraceae_UCG-004	0.000151706	g__CAG-56	4.42857e-06	g__Oceanobacillus	0.000362043	g__UCG-005	2.28464e-06
g__Prevotella	5.7465e-05	g__Clostridia_UCG-014	0.0001031	g__Dialister	0.000125609	g__Phascolarctobacterium	0.000331388	g__Candidatus_Stoquefichus	8.16793e-05	g__Marvinbryantia	0.000155187	g__RF39	0.000143044	g__Parvimonas	4.42857e-06	g__Anaerostipes	0.000354662	g__Acinetobacter	1.82771e-06
g__Eisenbergiella	5.47766e-05	g__Christensenella	0.000102943	g__[Eubacterium]_nodatum_group	0.000101428	g__Flavonifractor	0.000331054	g__Raoultibacter	6.56691e-05	g__Parabacteroides	0.000148218	g__Oxalobacter	0.000140156	g__Parabacteroides	2.81818e-06	g__Comamonas	0.000352817	g__Blautia	1.82771e-06
g__Leuconostoc	5.0744e-05	g__Alloprevotella	8.59168e-05	g__Erysipelotrichaceae_UCG-003	5.13857e-05	g__Prevotellaceae_NK3B31_group	0.000327713	g__GCA-900066575	4.93875e-05	g__Christensenella	0.000132111	g__Intestinibacter	0.000135936	g__Porphyromonas	2.81818e-06	g__Lachnospiraceae_UCG-010	0.000321447	g__Clostridia_UCG-014	1.82771e-06
g__Oceanobacillus	3.76379e-05	g__[Eubacterium]_fissicatena_group	8.2291e-05	g__Anaerotruncus	3.42571e-05	g__UCG-003	0.000319529	g__Negativicoccus	4.91161e-05	g__Peptoniphilus	0.000129013	g__Colidextribacter	0.000131716	g__UCG-010	2.41558e-06	g__Fusicatenibacter	0.000319602	g__Desulfovibrio	1.82771e-06
g__Bilophila	3.12529e-05	g__Fusicatenibacter	6.81029e-05	g__Bilophila	3.12344e-05	g__Holdemanella	0.000297815	g__Megamonas	3.63622e-05	g__Barnesiella	0.000124367	g__Family_XIII_UCG-001	0.000122387	g__Butyricimonas	2.01299e-06	g__Sphingomonas	0.0003065	g__Faecalitalea	1.82771e-06
g__Howardella	3.09169e-05	g__Anaerotruncus	5.86442e-05	g__Defluviitaleaceae_UCG-011	2.72042e-05	g__Anaerotruncus	0.000279274	g__[Eubacterium]_eligens_group	3.60909e-05	g__[Eubacterium]_xylanophilum_group	0.00010098	g__Atopobium	7.5742e-05	g__Clostridia_vadinBB60_group	2.01299e-06	g__Terrisporobacter	0.000282696	g__Haemophilus	1.82771e-06
g__Lachnospiraceae_UCG-001	2.78924e-05	g__Peptoniphilus	4.46137e-05	g__Escherichia-Shigella	2.72042e-05	g__Chloroplast	0.000270923	g__Butyricimonas	3.12064e-05	g__DTU089	0.000100825	g__Howardella	6.48583e-05	g__Acinetobacter	1.61039e-06	g__Delftia	0.000275131	g__Paraprevotella	1.82771e-06
g__F0332	2.72203e-05	g__UCG-005	4.33525e-05	g__Campylobacter	2.04871e-05	g__Marvinbryantia	0.00025255	g__Atopobium	2.74073e-05	g__Negativibacillus	9.33912e-05	g__Actinomyces	6.28592e-05	g__Clostridia_UCG-014	1.61039e-06	g__Enhydrobacter	0.000275131	g__RF39	1.82771e-06
g__Achromobacter	2.38597e-05	g__Family_XIII_UCG-001	3.16868e-05	g__Peptococcus	1.78003e-05	g__Enhydrobacter	0.000242361	g__Abiotrophia	2.19802e-05	g__Catabacter	8.84351e-05	g__Gemella	6.04159e-05	g__Desulfovibrio	1.61039e-06	g__Lachnospiraceae_UCG-004	0.000257047	g__[Eubacterium]_siraeum_group	1.37078e-06
g__Aggregatibacter	2.38597e-05	g__Porphyromonas	2.47504e-05	g__UCG-009	1.71286e-05	g__Erysipelatoclostridium	0.000239354	g__Gordonibacter	1.6553e-05	g__Butyricimonas	7.66644e-05	g__Blautia	4.08696e-05	g__Faecalitalea	1.61039e-06	g__Lachnoclostridium	0.000242469	g__[Ruminococcus]_gauvreauii_group	1.37078e-06
g__Clostridioides	2.38597e-05	g__Howardella	2.39621e-05	g__Oxalobacter	1.377e-05	g__Christensenella	0.000232673	g__Romboutsia	1.38394e-05	g__[Eubacterium]_eligens_group	7.48059e-05	g__Fournierella	4.04254e-05	g__Haemophilus	1.61039e-06	g__[Eubacterium]_eligens_group	0.000238594	g__Actinomyces	1.37078e-06
g__Flavonifractor	2.08353e-05	g__Chryseobacterium	2.38045e-05	g__Ezakiella	1.07473e-05	g__Gordonibacter	0.000202274	g__Delftia	1.11258e-05	g__Lachnospiraceae_UCG-004	7.48059e-05	g__Olsenella	4.04254e-05	g__Monoglobus	1.61039e-06	g__Dialister	0.000220326	g__Akkermansia	1.37078e-06
g__Fusicatenibacter	1.74747e-05	g__Candidatus_Stoquefichus	2.2228e-05	g__Cloacibacillus	1.04115e-05	g__Holdemania	0.000197597	g__Parasutterella	6.24128e-06	g__[Eubacterium]_fissicatena_group	6.53583e-05	g__Akkermansia	3.17628e-05	g__Paraprevotella	1.61039e-06	g__Kocuria	0.000203165	g__Barnesiella	1.37078e-06
g__Weissella	1.74747e-05	g__Lachnospiraceae_UCG-001	1.4661e-05	g__Neisseria	1.04115e-05	g__Lachnospiraceae	0.000190581	g__[Eubacterium]_nodatum_group	5.96992e-06	g__Weissella	5.91632e-05	g__Lachnospiraceae_UCG-001	2.95416e-05	g__Phascolarctobacterium	1.61039e-06	g__Clostridia_vadinBB60_group	0.000196522	g__Christensenella	1.37078e-06
g__Alicycliphilus	1.71387e-05	g__UCG-010	1.35575e-05	g__Chryseobacterium	7.05294e-06	g__Proteus	0.000188911	g__DTU014	5.69856e-06	g__Raoultibacter	5.14194e-05	g__Lactococcus	2.95416e-05	g__RF39	1.61039e-06	g__UBA1819	0.000188587	g__Eisenbergiella	1.37078e-06
g__RF39	1.47863e-05	g__Anaerostignum	1.11928e-05	g__Lactobacillus	5.37367e-06	g__Negativibacillus	0.000182564	g__CAG-56	5.69856e-06	g__[Eubacterium]_nodatum_group	4.98706e-05	g__Oscillibacter	2.95416e-05	g__UCG-002	1.61039e-06	g__Anaerosalibacter	0.000177331	g__Erysipelatoclostridium	1.37078e-06
g__Catabacter	1.37782e-05	g__Cloacibacillus	8.03992e-06	g__Christensenella	4.3661e-06	g__Sellimonas	0.000179223	g__Porphyromonas	4.61312e-06	g__Eisenbergiella	4.69279e-05	g__Marvinbryantia	2.2656e-05	g__[Eubacterium]_siraeum_group	1.20779e-06	g__Aggregatibacter	0.000175486	g__Erysipelotrichaceae_UCG-003	1.37078e-06
g__Fusobacterium	1.04176e-05	g__Lachnospiraceae	8.03992e-06	g__Muribaculaceae	4.3661e-06	g__DTU089	0.000178889	g__UCG-005	4.0704e-06	g__Erysipelatoclostridium	3.9184e-05	g__Clostridium_sensu_stricto_1	1.888e-05	g__[Ruminococcus]_gauvreauii_group	1.20779e-06	g__Chloroplast	0.000147991	g__Holdemania	1.37078e-06
g__Ruminococcus	5.37684e-06	g__Dorea	5.35995e-06	g__[Eubacterium]_coprostanoligenes_group	2.68683e-06	g__Colidextribacter	0.000174212	g__Paraprevotella	3.79904e-06	g__Sutterella	3.19048e-05	g__Desulfovibrio	9.77317e-06	g__Actinomyces	1.20779e-06	g__Butyricicoccus	0.00014467	g__Intestinimonas	1.37078e-06
g__Butyricimonas	5.04079e-06	g__Eubacterium	4.88701e-06	g__Porphyromonas	2.35098e-06	g__Rothia	0.000168867	g__Collinsella	3.79904e-06	g__[Clostridium]_innocuum_group	2.80328e-05	g__Fusicatenibacter	9.32893e-06	g__Akkermansia	1.20779e-06	g__Fusobacterium	0.000144116	g__Lachnospiraceae_FCS020_group	1.37078e-06
g__Clostridia_UCG-014	4.70474e-06	g__Klebsiella	3.31056e-06	g__Alloprevotella	1.67927e-06	g__Dialister	0.000159347	g__Fenollaria	3.25632e-06	g__CHKCI002	2.33865e-05	g__CAG-56	9.10681e-06	g__Barnesiella	1.20779e-06	g__Family_XIII_AD3011_group	0.000143009	g__Lachnospiraceae_NK4A136_group	1.37078e-06
g__Faecalitalea	4.70474e-06	g__Lactobacillus	2.52233e-06	g__Clostridia_vadinBB60_group	1.67927e-06	g__UCG-009	0.000152164	g__Prevotella	2.98496e-06	g__UCG-010	2.26121e-05	g__Peptococcus	7.32988e-06	g__CAG-352	1.20779e-06	g__Bilophila	0.000140795	g__Lachnospiraceae_UCG-001	1.37078e-06
g__Phascolarctobacterium	4.70474e-06	g__Pediococcus	2.04939e-06	g__Clostridium_sensu_stricto_1	1.67927e-06	g__Acidaminococcus	0.000150661	g__Neisseria	2.98496e-06	g__Anaerococcus	1.73463e-05	g__Defluviitaleaceae_UCG-011	6.88564e-06	g__Eisenbergiella	1.20779e-06	g__Lachnospiraceae_UCG-001	0.000127878	g__Lactococcus	1.37078e-06
g__UCG-002	4.70474e-06	g__Marvinbryantia	1.89175e-06	g__Megasphaera	1.67927e-06	g__Mitochondria	0.000150494	g__[Eubacterium]_ruminantium_group	2.98496e-06	g__Olsenella	1.57975e-05	g__Anaerotruncus	4.88658e-06	g__Erysipelatoclostridium	1.20779e-06	g__Paracoccus	0.000123818	g__Muribaculaceae	1.37078e-06
g__Negativibacillus	4.36869e-06	g__Psychrobacter	1.7341e-06	g__Acinetobacter	1.34342e-06	g__Lactococcus	0.000125774	g__Alistipes	2.7136e-06	g__Megamonas	8.36339e-06	g__Ezakiella	4.88658e-06	g__Intestinimonas	1.20779e-06	g__[Eubacterium]_xylanophilum_group	0.000120312	g__NK4A214_group	1.37078e-06
g__Anaerococcus	4.03263e-06	g__Streptococcus	9.45873e-07	g__Clostridia_UCG-014	1.34342e-06	g__Hungatella	0.000123936	g__Christensenellaceae_R-7_group	2.44224e-06	g__Colidextribacter	8.20851e-06	g__Lachnoclostridium	3.10964e-06	g__Lachnospiraceae_NK4A136_group	1.20779e-06	g__Paraclostridium	0.000109056	g__Pediococcus	1.37078e-06
g__Gemella	4.03263e-06	g__Clostridia_vadinBB60_group	7.88228e-07	g__Faecalitalea	1.34342e-06	g__Intestinimonas	0.000114082	g__[Eubacterium]_coprostanoligenes_group	2.17088e-06	g__Neisseria	6.34998e-06	g__Peptoniphilus	2.88753e-06	g__Lachnospiraceae_UCG-001	1.20779e-06	g__TM7x	0.000103705	g__Peptococcus	1.37078e-06
g__Lachnospiraceae_UCG-010	4.03263e-06	g__Clostridium_sensu_stricto_1	7.88228e-07	g__Lachnoclostridium	1.34342e-06	g__[Eubacterium]_brachy_group	0.000108737	g__UCG-010	1.62816e-06	g__Lachnospiraceae_UCG-010	4.95608e-06	g__Fenollaria	2.66541e-06	g__Lachnospiraceae_UCG-004	1.20779e-06	g__Morganella	9.79842e-05	g__Peptoniphilus	1.37078e-06
g__Defluviitaleaceae_UCG-011	3.69658e-06	g__Megasphaera	7.88228e-07	g__Megamonas	1.34342e-06	g__UC5-1-2E3	0.000103726	g__Family_XIII_AD3011_group	1.3568e-06	g__Alistipes	4.64633e-06	g__Cetobacterium	2.44329e-06	g__Lactococcus	1.20779e-06	g__P5D1-392	9.61389e-05	g__Sellimonas	1.37078e-06
g__Kocuria	3.69658e-06	g__Acinetobacter	6.30582e-07	g__Subdoligranulum	1.34342e-06	g__Anaerococcus	9.05303e-05	g__Clostridia_vadinBB60_group	1.3568e-06	g__Lachnospiraceae_NK4A136_group	3.56218e-06	g__Citrobacter	2.44329e-06	g__Muribaculaceae	1.20779e-06	g__Lactococcus	9.28174e-05	g__UCG-003	1.37078e-06
g__Ralstonia	3.69658e-06	g__Faecalitalea	6.30582e-07	g__[Eubacterium]_eligens_group	1.00756e-06	g__Fournierella	8.886e-05	g__Alloprevotella	1.3568e-06	g__Lachnospiraceae_UCG-001	3.56218e-06	g__Porphyromonas	1.55482e-06	g__Negativibacillus	1.20779e-06	g__NK4A214_group	8.91268e-05	g__[Eubacterium]_fissicatena_group	9.13854e-07
g__Alistipes	3.36053e-06	g__Haemophilus	6.30582e-07	g__[Eubacterium]_siraeum_group	1.00756e-06	g__Defluviitaleaceae_UCG-011	6.02979e-05	g__UCG-002	1.08544e-06	g__DTU014	3.25243e-06	g__Streptococcus	1.3327e-06	g__Oscillibacter	1.20779e-06	g__Fenollaria	8.89423e-05	g__[Eubacterium]_hallii_group	9.13854e-07
g__Christensenellaceae_R-7_group	3.02448e-06	g__Megamonas	6.30582e-07	g__[Ruminococcus]_gauvreauii_group	1.00756e-06	g__Sutterella	5.27815e-05	g__RF39	1.08544e-06	g__Psychrobacter	3.25243e-06	g__Incertae_Sedis	1.11059e-06	g__Pediococcus	1.20779e-06	g__Hafnia-Obesumbacterium	8.7097e-05	g__[Eubacterium]_xylanophilum_group	9.13854e-07
g__[Eubacterium]_coprostanoligenes_group	2.68842e-06	g__RF39	6.30582e-07	g__Actinomyces	1.00756e-06	g__Actinomyces	4.55992e-05	g__Dorea	1.08544e-06	g__[Eubacterium]_coprostanoligenes_group	2.7878e-06	g__Megasphaera	1.11059e-06	g__Peptococcus	1.20779e-06	g__Globicatella	8.69125e-05	g__Anaerococcus	9.13854e-07
g__Porphyromonas	2.35237e-06	g__[Ruminococcus]_gauvreauii_group	4.72937e-07	g__Eisenbergiella	1.00756e-06	g__Clostridia_vadinBB60_group	4.4263e-05	g__Desulfovibrio	1.08544e-06	g__UCG-005	2.32316e-06	g__Acinetobacter	8.8847e-07	g__Peptoniphilus	1.20779e-06	g__Paludicola	8.15612e-05	g__Anaerostipes	9.13854e-07
g__Sutterella	2.01632e-06	g__Actinomyces	4.72937e-07	g__Erysipelatoclostridium	1.00756e-06	g__Lactobacillus	4.10894e-05	g__Clostridia_UCG-014	1.08544e-06	g__Desulfovibrio	2.16829e-06	g__Faecalitalea	8.8847e-07	g__Sellimonas	1.20779e-06	g__Anaerococcus	7.60254e-05	g__Anaerotruncus	9.13854e-07
g__UCG-010	2.01632e-06	g__Akkermansia	4.72937e-07	g__Holdemanella	1.00756e-06	g__Paludicola	3.54104e-05	g__Acinetobacter	1.08544e-06	g__Bilophila	2.01341e-06	g__Megamonas	8.8847e-07	g__[Eubacterium]_fissicatena_group	8.05194e-07	g__Proteus	7.39956e-05	g__Catenibacterium	9.13854e-07
g__Clostridia_vadinBB60_group	1.68026e-06	g__CAG-352	4.72937e-07	g__Holdemania	1.00756e-06	g__Peptococcus	3.22368e-05	g__UCG-003	8.1408e-07	g__Oscillibacter	2.01341e-06	g__Subdoligranulum	8.8847e-07	g__[Eubacterium]_hallii_group	8.05194e-07	g__Ralstonia	6.47692e-05	g__Chloroplast	9.13854e-07
g__Incertae_Sedis	1.68026e-06	g__Coprococcus	4.72937e-07	g__Lachnospiraceae_FCS020_group	1.00756e-06	g__Raoultibacter	3.03995e-05	g__Peptoniphilus	8.1408e-07	g__Acidaminococcus	1.85853e-06	g__[Eubacterium]_siraeum_group	6.66352e-07	g__[Eubacterium]_nodatum_group	8.05194e-07	g__DTU089	6.29239e-05	g__Comamonas	9.13854e-07
g__Megasphaera	1.68026e-06	g__Erysipelatoclostridium	4.72937e-07	g__Lachnospiraceae_NK4A136_group	1.00756e-06	g__[Eubacterium]_xylanophilum_group	2.87292e-05	g__Peptococcus	8.1408e-07	g__Odoribacter	1.85853e-06	g__[Ruminococcus]_gauvreauii_group	6.66352e-07	g__[Eubacterium]_xylanophilum_group	8.05194e-07	g__Parabacteroides	6.21858e-05	g__Corynebacterium	9.13854e-07
g__UCG-005	1.68026e-06	g__Intestinimonas	4.72937e-07	g__Lachnospiraceae_UCG-001	1.00756e-06	g__GCA-900066575	2.37183e-05	g__Pediococcus	8.1408e-07	g__Eubacterium	1.70365e-06	g__Christensenella	6.66352e-07	g__Anaerococcus	8.05194e-07	g__Brevundimonas	6.10786e-05	g__Eggerthella	9.13854e-07
g__[Ruminococcus]_torques_group	1.34421e-06	g__Lachnospiraceae_FCS020_group	4.72937e-07	g__Pediococcus	1.00756e-06	g__Candidatus_Soleaferrea	2.35513e-05	g__Oscillibacter	8.1408e-07	g__F0332	1.70365e-06	g__Eisenbergiella	6.66352e-07	g__Anaerostipes	8.05194e-07	g__CHKCI002	5.18523e-05	g__Ezakiella	9.13854e-07
g__Blautia	1.34421e-06	g__Lactococcus	4.72937e-07	g__Peptoniphilus	1.00756e-06	g__CAG-352	1.05229e-05	g__NK4A214_group	8.1408e-07	g__Alloprevotella	7.74388e-07	g__Erysipelatoclostridium	6.66352e-07	g__Anaerotruncus	8.05194e-07	g__Christensenella	4.85308e-05	g__Fenollaria	9.13854e-07
g__Desulfovibrio	1.34421e-06	g__Negativibacillus	4.72937e-07	g__Sellimonas	1.00756e-06	g__Oscillibacter	8.8526e-06	g__Negativibacillus	8.1408e-07	g__Clostridia_vadinBB60_group	7.74388e-07	g__Erysipelotrichaceae_UCG-003	6.66352e-07	g__Catenibacterium	8.05194e-07	g__Senegalimassilia	3.91199e-05	g__Flavonifractor	9.13854e-07
g__Megamonas	1.34421e-06	g__Peptococcus	4.72937e-07	g__[Eubacterium]_fissicatena_group	6.71708e-07	g__Granulicatella	8.51854e-06	g__Muribaculaceae	8.1408e-07	g__Megasphaera	7.74388e-07	g__Holdemania	6.66352e-07	g__Comamonas	8.05194e-07	g__Paeniclostridium	3.89353e-05	g__Fournierella	9.13854e-07
g__Paraprevotella	1.34421e-06	g__Sellimonas	4.72937e-07	g__[Eubacterium]_hallii_group	6.71708e-07	g__Gemella	7.01527e-06	g__Lactococcus	8.1408e-07	g__Acinetobacter	6.1951e-07	g__Intestinimonas	6.66352e-07	g__Coprobacter	8.05194e-07	g__Negativibacillus	3.37686e-05	g__GCA-900066575	9.13854e-07
g__[Eubacterium]_eligens_group	1.00816e-06	g__[Eubacterium]_hallii_group	3.15291e-07	g__[Eubacterium]_xylanophilum_group	6.71708e-07	g__Enterorhabdus	6.84824e-06	g__Lachnospiraceae_UCG-001	8.1408e-07	g__Clostridia_UCG-014	6.1951e-07	g__Lachnospiraceae_FCS020_group	6.66352e-07	g__Corynebacterium	8.05194e-07	g__[Eubacterium]_fissicatena_group	3.3584e-05	g__Gemella	9.13854e-07
g__[Eubacterium]_siraeum_group	1.00816e-06	g__[Eubacterium]_nodatum_group	3.15291e-07	g__Anaerococcus	6.71708e-07	g__Cloacibacillus	6.84824e-06	g__Lachnospiraceae_FCS020_group	8.1408e-07	g__Faecalitalea	6.1951e-07	g__Negativibacillus	6.66352e-07	g__Eggerthella	8.05194e-07	g__Marvinbryantia	3.3584e-05	g__Hafnia-Obesumbacterium	9.13854e-07
g__[Ruminococcus]_gauvreauii_group	1.00816e-06	g__Acidaminococcus	3.15291e-07	g__Catenibacterium	6.71708e-07	g__Lachnospiraceae_UCG-004	3.84169e-06	g__Intestinimonas	8.1408e-07	g__Phascolarctobacterium	6.1951e-07	g__Pediococcus	6.66352e-07	g__Ezakiella	8.05194e-07	g__Gordonibacter	3.15542e-05	g__Howardella	9.13854e-07
g__Actinomyces	1.00816e-06	g__Allisonella	3.15291e-07	g__Chloroplast	6.71708e-07	g__Megasphaera	2.50545e-06	g__Holdemanella	8.1408e-07	g__RF39	6.1951e-07	g__Sellimonas	6.66352e-07	g__Fenollaria	8.05194e-07	g__[Eubacterium]_siraeum_group	2.82327e-05	g__Hungatella	9.13854e-07
g__Akkermansia	1.00816e-06	g__Anaerococcus	3.15291e-07	g__Corynebacterium	6.71708e-07	g__Parasutterella	2.17139e-06	g__Colidextribacter	8.1408e-07	g__Subdoligranulum	6.1951e-07	g__[Eubacterium]_fissicatena_group	4.44235e-07	g__Fournierella	8.05194e-07	g__Flavonifractor	2.80482e-05	g__Intestinibacter	9.13854e-07
g__Barnesiella	1.00816e-06	g__Anaerostipes	3.15291e-07	g__Eggerthella	6.71708e-07	g__Weissella	2.00436e-06	g__Christensenella	8.1408e-07	g__UCG-002	6.1951e-07	g__[Eubacterium]_hallii_group	4.44235e-07	g__Hafnia-Obesumbacterium	8.05194e-07	g__Paraprevotella	2.6572e-05	g__Lachnospiraceae_UCG-010	9.13854e-07
g__CAG-352	1.00816e-06	g__Catenibacterium	3.15291e-07	g__Fenollaria	6.71708e-07	g__Catenibacterium	2.00436e-06	g__CAG-352	8.1408e-07	g__[Eubacterium]_siraeum_group	4.64633e-07	g__[Eubacterium]_nodatum_group	4.44235e-07	g__Hungatella	8.05194e-07	g__UCG-002	2.6572e-05	g__Oceanobacillus	9.13854e-07
g__Christensenella	1.00816e-06	g__Comamonas	3.15291e-07	g__Flavonifractor	6.71708e-07	g__[Eubacterium]_hallii_group	2.00436e-06	g__Barnesiella	8.1408e-07	g__Akkermansia	4.64633e-07	g__[Eubacterium]_xylanophilum_group	4.44235e-07	g__Intestinibacter	8.05194e-07	g__Cetobacterium	2.60184e-05	g__Odoribacter	9.13854e-07
g__Colidextribacter	1.00816e-06	g__Corynebacterium	3.15291e-07	g__Fournierella	6.71708e-07	g__[Clostridium]_innocuum_group	1.83733e-06	g__[Ruminococcus]_gauvreauii_group	8.1408e-07	g__CAG-352	4.64633e-07	g__Acidaminococcus	4.44235e-07	g__Oceanobacillus	8.05194e-07	g__UCG-010	2.50958e-05	g__Olsenella	9.13854e-07
g__Coprococcus	1.00816e-06	g__Eggerthella	3.15291e-07	g__GCA-900066575	6.71708e-07	g__Alloprevotella	8.35151e-07	g__[Eubacterium]_siraeum_group	8.1408e-07	g__Holdemania	4.64633e-07	g__Anaerostipes	4.44235e-07	g__Odoribacter	8.05194e-07	g__Coprobacillus	2.41731e-05	g__Paludicola	9.13854e-07
g__Erysipelatoclostridium	1.00816e-06	g__Ezakiella	3.15291e-07	g__Gemella	6.71708e-07	g__Megamonas	6.68121e-07	g__Weissella	5.4272e-07	g__Intestinimonas	4.64633e-07	g__Comamonas	4.44235e-07	g__Olsenella	8.05194e-07	g__Aquabacterium	2.23278e-05	g__Phocea	9.13854e-07
g__Holdemania	1.00816e-06	g__Fournierella	3.15291e-07	g__Hafnia-Obesumbacterium	6.71708e-07	g__Lachnoclostridium	6.68121e-07	g__Turicibacter	5.4272e-07	g__Lachnospira	4.64633e-07	g__Coprobacter	4.44235e-07	g__Paludicola	8.05194e-07	g__Eubacterium	2.04826e-05	g__Prevotellaceae_NK3B31_group	9.13854e-07
g__Intestinimonas	1.00816e-06	g__GCA-900066575	3.15291e-07	g__Howardella	6.71708e-07	g__Faecalitalea	6.68121e-07	g__Sphingobacterium	5.4272e-07	g__NK4A214_group	4.64633e-07	g__Corynebacterium	4.44235e-07	g__Phocea	8.05194e-07	g__Porphyromonas	1.97445e-05	g__Raoultella	9.13854e-07
g__Lachnospira	1.00816e-06	g__Gemella	3.15291e-07	g__Intestinibacter	6.71708e-07	g__Collinsella	6.68121e-07	g__Senegalimassilia	5.4272e-07	g__Parasutterella	4.64633e-07	g__Eggerthella	4.44235e-07	g__Prevotellaceae_NK3B31_group	8.05194e-07	g__Granulicatella	1.6792e-05	g__Raoultibacter	9.13854e-07
g__Lachnospiraceae_FCS020_group	1.00816e-06	g__Hafnia-Obesumbacterium	3.15291e-07	g__Marvinbryantia	6.71708e-07	g__Acinetobacter	6.68121e-07	g__Roseburia	5.4272e-07	g__Pediococcus	4.64633e-07	g__Flavonifractor	4.44235e-07	g__Raoultella	8.05194e-07	g__Veillonella	1.6792e-05	g__Roseburia	9.13854e-07
g__Lachnospiraceae_UCG-004	1.00816e-06	g__Intestinibacter	3.15291e-07	g__Oceanobacillus	6.71708e-07	g__Pediococcus	5.0109e-07	g__Raoultella	5.4272e-07	g__Allisonella	3.09755e-07	g__GCA-900066575	4.44235e-07	g__Raoultibacter	8.05194e-07	g__Desulfovibrio	1.55003e-05	g__Senegalimassilia	9.13854e-07
g__Muribaculaceae	1.00816e-06	g__Oceanobacillus	3.15291e-07	g__Olsenella	6.71708e-07	g__Bilophila	5.0109e-07	g__Prevotellaceae_NK3B31_group	5.4272e-07	g__Anaerotruncus	3.09755e-07	g__Hafnia-Obesumbacterium	4.44235e-07	g__Roseburia	8.05194e-07	g__Raoultibacter	1.3286e-05	g__Sphingobacterium	9.13854e-07
g__NK4A214_group	1.00816e-06	g__Olsenella	3.15291e-07	g__Paludicola	6.71708e-07	g__Turicibacter	3.3406e-07	g__Phocea	5.4272e-07	g__Catenibacterium	3.09755e-07	g__Hungatella	4.44235e-07	g__Senegalimassilia	8.05194e-07	g__UCG-003	9.77996e-06	g__Terrisporobacter	9.13854e-07
g__Oscillibacter	1.00816e-06	g__Paludicola	3.15291e-07	g__Phocea	6.71708e-07	g__TM7x	3.3406e-07	g__Paludicola	5.4272e-07	g__Comamonas	3.09755e-07	g__Oceanobacillus	4.44235e-07	g__Terrisporobacter	8.05194e-07	g__Ezakiella	9.59544e-06	g__Tyzzerella	9.13854e-07
g__Parasutterella	1.00816e-06	g__Prevotellaceae_NK3B31_group	3.15291e-07	g__Raoultella	6.71708e-07	g__Terrisporobacter	3.3406e-07	g__Odoribacter	5.4272e-07	g__Coprobacter	3.09755e-07	g__Paludicola	4.44235e-07	g__Turicibacter	8.05194e-07	g__Abiotrophia	7.56563e-06	g__Weissella	9.13854e-07
g__Peptococcus	1.00816e-06	g__Raoultella	3.15291e-07	g__Raoultibacter	6.71708e-07	g__Sphingobacterium	3.3406e-07	g__Oceanobacillus	5.4272e-07	g__Corynebacterium	3.09755e-07	g__Phocea	4.44235e-07	g__Tyzzerella	8.05194e-07	g__Colidextribacter	6.08941e-06	g__[Clostridium]_innocuum_group	4.56927e-07
g__Peptoniphilus	1.00816e-06	g__Raoultibacter	3.15291e-07	g__Sphingobacterium	6.71708e-07	g__Raoultella	3.3406e-07	g__Marvinbryantia	5.4272e-07	g__GCA-900066575	3.09755e-07	g__Raoultella	4.44235e-07	g__UBA1819	8.05194e-07	g__Gemella	4.05961e-06	g__[Clostridium]_methylpentosum_group	4.56927e-07
g__Sellimonas	1.00816e-06	g__Senegalimassilia	3.15291e-07	g__Terrisporobacter	6.71708e-07	g__Phocea	3.3406e-07	g__Howardella	5.4272e-07	g__Howardella	3.09755e-07	g__Raoultibacter	4.44235e-07	g__[Clostridium]_innocuum_group	4.02597e-07	g__Neisseria	3.87508e-06	g__[Eubacterium]_brachy_group	4.56927e-07
g__UCG-003	1.00816e-06	g__Sphingobacterium	3.15291e-07	g__TM7x	6.71708e-07	g__Olsenella	3.3406e-07	g__Hafnia-Obesumbacterium	5.4272e-07	g__Hungatella	3.09755e-07	g__Sphingobacterium	4.44235e-07	g__[Clostridium]_methylpentosum_group	4.02597e-07	g__[Ruminococcus]_gauvreauii_group	2.39886e-06	g__[Eubacterium]_ruminantium_group	4.56927e-07
g__[Eubacterium]_fissicatena_group	6.72106e-07	g__Terrisporobacter	3.15291e-07	g__Turicibacter	6.71708e-07	g__Odoribacter	3.3406e-07	g__Fusicatenibacter	5.4272e-07	g__Oceanobacillus	3.09755e-07	g__Terrisporobacter	4.44235e-07	g__[Eubacterium]_brachy_group	4.02597e-07	g__Chryseobacterium	2.0298e-06	g__Abiotrophia	4.56927e-07
g__[Eubacterium]_nodatum_group	6.72106e-07	g__TM7x	3.15291e-07	g__Weissella	6.71708e-07	g__Oceanobacillus	3.3406e-07	g__Fournierella	5.4272e-07	g__Paludicola	3.09755e-07	g__TM7x	4.44235e-07	g__[Eubacterium]_ruminantium_group	4.02597e-07	g__Lachnospiraceae_ND3007_group	2.0298e-06	g__Aeromonas	4.56927e-07
g__[Eubacterium]_xylanophilum_group	6.72106e-07	g__Tyzzerella	3.15291e-07	g__[Clostridium]_innocuum_group	3.35854e-07	g__Intestinibacter	3.3406e-07	g__Ezakiella	5.4272e-07	g__Phocea	3.09755e-07	g__Tyzzerella	4.44235e-07	g__[Ruminococcus]_gnavus_group	4.02597e-07	g__Lysinibacillus	2.0298e-06	g__Aggregatibacter	4.56927e-07
g__Acidaminococcus	6.72106e-07	g__Weissella	3.15291e-07	g__[Clostridium]_methylpentosum_group	3.35854e-07	g__Hafnia-Obesumbacterium	3.3406e-07	g__Corynebacterium	5.4272e-07	g__Prevotellaceae_NK3B31_group	3.09755e-07	g__UBA1819	4.44235e-07	g__Abiotrophia	4.02597e-07	g__Sutterella	1.10717e-06	g__Alicycliphilus	4.56927e-07
g__Allisonella	6.72106e-07	g__[Clostridium]_innocuum_group	1.57646e-07	g__[Eubacterium]_brachy_group	3.35854e-07	g__Eggerthella	3.3406e-07	g__Coprobacter	5.4272e-07	g__Raoultella	3.09755e-07	g__Weissella	4.44235e-07	g__Aeromonas	4.02597e-07	g__Megasphaera	9.22638e-07	g__Anaerofustis	4.56927e-07
g__Anaerotruncus	6.72106e-07	g__[Clostridium]_methylpentosum_group	1.57646e-07	g__[Eubacterium]_ruminantium_group	3.35854e-07	g__Corynebacterium	3.3406e-07	g__Comamonas	5.4272e-07	g__Sphingobacterium	3.09755e-07	g__[Clostridium]_innocuum_group	2.22117e-07	g__Agathobacter	4.02597e-07	g__Faecalitalea	7.3811e-07	g__Anaerosalibacter	4.56927e-07
g__Catenibacterium	6.72106e-07	g__[Eubacterium]_brachy_group	1.57646e-07	g__[Ruminococcus]_gnavus_group	3.35854e-07	g__Coprobacter	3.3406e-07	g__Chloroplast	5.4272e-07	g__Tyzzerella	3.09755e-07	g__[Clostridium]_methylpentosum_group	2.22117e-07	g__Aggregatibacter	4.02597e-07	g__Phascolarctobacterium	7.3811e-07	g__Anaerostignum	4.56927e-07
g__Coprobacter	6.72106e-07	g__[Eubacterium]_ruminantium_group	1.57646e-07	g__Abiotrophia	3.35854e-07	g__Comamonas	3.3406e-07	g__Catenibacterium	5.4272e-07	g__[Clostridium]_methylpentosum_group	1.54878e-07	g__[Eubacterium]_brachy_group	2.22117e-07	g__Alicycliphilus	4.02597e-07	g__Actinomyces	5.53583e-07	g__Angelakisella	4.56927e-07
g__Ezakiella	6.72106e-07	g__[Ruminococcus]_gnavus_group	1.57646e-07	g__Achromobacter	3.35854e-07	g__[Eubacterium]_nodatum_group	3.3406e-07	g__Anaerotruncus	5.4272e-07	g__[Eubacterium]_ruminantium_group	1.54878e-07	g__[Ruminococcus]_gnavus_group	2.22117e-07	g__Anaerofustis	4.02597e-07	g__Eisenbergiella	5.53583e-07	g__Aquabacterium	4.56927e-07
g__Fenollaria	6.72106e-07	g__Abiotrophia	1.57646e-07	g__Aeromonas	3.35854e-07	g__[Eubacterium]_fissicatena_group	3.3406e-07	g__Anaerococcus	5.4272e-07	g__[Ruminococcus]_gnavus_group	1.54878e-07	g__Abiotrophia	2.22117e-07	g__Anaerosalibacter	4.02597e-07	g__Erysipelatoclostridium	5.53583e-07	g__Atopobium	4.56927e-07
g__Fournierella	6.72106e-07	g__Achromobacter	1.57646e-07	g__Aggregatibacter	3.35854e-07	g__Veillonellaceae	1.6703e-07	g__Allisonella	5.4272e-07	g__Abiotrophia	1.54878e-07	g__Achromobacter	2.22117e-07	g__Anaerostignum	4.02597e-07	g__Holdemania	5.53583e-07	g__Bacillus	4.56927e-07
g__GCA-900066575	6.72106e-07	g__Aeromonas	1.57646e-07	g__Alicycliphilus	3.35854e-07	g__Tissierella	1.6703e-07	g__Acidaminococcus	5.4272e-07	g__Achromobacter	1.54878e-07	g__Aeromonas	2.22117e-07	g__Angelakisella	4.02597e-07	g__Intestinimonas	5.53583e-07	g__CAG-56	4.56927e-07
g__Hungatella	6.72106e-07	g__Agathobacter	1.57646e-07	g__Anaerofustis	3.35854e-07	g__Stenotrophomonas	1.6703e-07	g__[Eubacterium]_xylanophilum_group	5.4272e-07	g__Aeromonas	1.54878e-07	g__Aggregatibacter	2.22117e-07	g__Aquabacterium	4.02597e-07	g__Lachnospira	5.53583e-07	g__Campylobacter	4.56927e-07
g__Marvinbryantia	6.72106e-07	g__Aggregatibacter	1.57646e-07	g__Anaerosalibacter	3.35854e-07	g__Staphylococcus	1.6703e-07	g__[Eubacterium]_hallii_group	5.4272e-07	g__Aggregatibacter	1.54878e-07	g__Alicycliphilus	2.22117e-07	g__Atopobium	4.02597e-07	g__Lachnospiraceae_FCS020_group	5.53583e-07	g__Candidatus_Soleaferrea	4.56927e-07
g__Odoribacter	6.72106e-07	g__Alicycliphilus	1.57646e-07	g__Anaerostignum	3.35854e-07	g__Sphingomonas	1.6703e-07	g__UCG-009	2.7136e-07	g__Alicycliphilus	1.54878e-07	g__Anaerofustis	2.22117e-07	g__Bacillus	4.02597e-07	g__Muribaculaceae	5.53583e-07	g__Candidatus_Stoquefichus	4.56927e-07
g__Olsenella	6.72106e-07	g__Anaerofustis	1.57646e-07	g__Angelakisella	3.35854e-07	g__Sphingobium	1.6703e-07	g__UC5-1-2E3	2.7136e-07	g__Anaerofustis	1.54878e-07	g__Anaerosalibacter	2.22117e-07	g__Brevundimonas	4.02597e-07	g__Oscillibacter	5.53583e-07	g__Catabacter	4.56927e-07
g__Paludicola	6.72106e-07	g__Anaerosalibacter	1.57646e-07	g__Aquabacterium	3.35854e-07	g__Solibacillus	1.6703e-07	g__Tissierella	2.7136e-07	g__Anaerosalibacter	1.54878e-07	g__Anaerostignum	2.22117e-07	g__Campylobacter	4.02597e-07	g__Parasutterella	5.53583e-07	g__Cetobacterium	4.56927e-07
g__Phocea	6.72106e-07	g__Angelakisella	1.57646e-07	g__Atopobium	3.35854e-07	g__Slackia	1.6703e-07	g__Stenotrophomonas	2.7136e-07	g__Anaerostignum	1.54878e-07	g__Angelakisella	2.22117e-07	g__Candidatus_Soleaferrea	4.02597e-07	g__Peptococcus	5.53583e-07	g__CHKCI002	4.56927e-07
g__Prevotellaceae_NK3B31_group	6.72106e-07	g__Aquabacterium	1.57646e-07	g__Bacillus	3.35854e-07	g__Rummeliibacillus	1.6703e-07	g__Staphylococcus	2.7136e-07	g__Angelakisella	1.54878e-07	g__Aquabacterium	2.22117e-07	g__Candidatus_Stoquefichus	4.02597e-07	g__Peptoniphilus	5.53583e-07	g__Chryseobacterium	4.56927e-07
g__Raoultibacter	6.72106e-07	g__Atopobium	1.57646e-07	g__Brevundimonas	3.35854e-07	g__Romboutsia	1.6703e-07	g__Sphingomonas	2.7136e-07	g__Aquabacterium	1.54878e-07	g__Bacillus	2.22117e-07	g__Catabacter	4.02597e-07	g__Sellimonas	5.53583e-07	g__Citrobacter	4.56927e-07
g__Roseburia	6.72106e-07	g__Bacillus	1.57646e-07	g__Candidatus_Soleaferrea	3.35854e-07	g__Rikenellaceae_RC9_gut_group	1.6703e-07	g__Sphingobium	2.7136e-07	g__Atopobium	1.54878e-07	g__Brevundimonas	2.22117e-07	g__Cetobacterium	4.02597e-07	g__[Eubacterium]_nodatum_group	3.69055e-07	g__Cloacibacillus	4.56927e-07
g__Sphingobacterium	6.72106e-07	g__Brevundimonas	1.57646e-07	g__Candidatus_Stoquefichus	3.35854e-07	g__Ralstonia	1.6703e-07	g__Solibacillus	2.7136e-07	g__Bacillus	1.54878e-07	g__Campylobacter	2.22117e-07	g__CHKCI002	4.02597e-07	g__Acidaminococcus	3.69055e-07	g__Clostridioides	4.56927e-07
g__Tyzzerella	6.72106e-07	g__Candidatus_Soleaferrea	1.57646e-07	g__Catabacter	3.35854e-07	g__Pyramidobacter	1.6703e-07	g__Slackia	2.7136e-07	g__Brevundimonas	1.54878e-07	g__Candidatus_Soleaferrea	2.22117e-07	g__Chryseobacterium	4.02597e-07	g__Allisonella	3.69055e-07	g__Coprobacillus	4.56927e-07
g__UBA1819	6.72106e-07	g__Cetobacterium	1.57646e-07	g__Cetobacterium	3.35854e-07	g__Psychrobacter	1.6703e-07	g__Rummeliibacillus	2.7136e-07	g__Campylobacter	1.54878e-07	g__Candidatus_Stoquefichus	2.22117e-07	g__Citrobacter	4.02597e-07	g__Anaerotruncus	3.69055e-07	g__Defluviitaleaceae_UCG-011	4.56927e-07
g__[Clostridium]_innocuum_group	3.36053e-07	g__CHKCI002	1.57646e-07	g__CHKCI002	3.35854e-07	g__Pseudomonas	1.6703e-07	g__Rikenellaceae_RC9_gut_group	2.7136e-07	g__Candidatus_Soleaferrea	1.54878e-07	g__Catabacter	2.22117e-07	g__Cloacibacillus	4.02597e-07	g__Coprobacter	3.69055e-07	g__Delftia	4.56927e-07
g__[Clostridium]_methylpentosum_group	3.36053e-07	g__Citrobacter	1.57646e-07	g__Citrobacter	3.35854e-07	g__Prevotellaceae_Ga6A1_group	1.6703e-07	g__Ralstonia	2.7136e-07	g__Candidatus_Stoquefichus	1.54878e-07	g__CHKCI002	2.22117e-07	g__Clostridioides	4.02597e-07	g__Fournierella	3.69055e-07	g__Dielma	4.56927e-07
g__[Eubacterium]_brachy_group	3.36053e-07	g__Clostridioides	1.57646e-07	g__Clostridioides	3.35854e-07	g__Peptostreptococcus	1.6703e-07	g__Pyramidobacter	2.7136e-07	g__Cetobacterium	1.54878e-07	g__Chryseobacterium	2.22117e-07	g__Coprobacillus	4.02597e-07	g__GCA-900066575	3.69055e-07	g__DTU014	4.56927e-07
g__[Eubacterium]_ruminantium_group	3.36053e-07	g__Coprobacillus	1.57646e-07	g__Coprobacillus	3.35854e-07	g__Parvimonas	1.6703e-07	g__Psychrobacter	2.7136e-07	g__Chryseobacterium	1.54878e-07	g__Cloacibacillus	2.22117e-07	g__Defluviitaleaceae_UCG-011	4.02597e-07	g__Howardella	3.69055e-07	g__DTU089	4.56927e-07
g__[Ruminococcus]_gnavus_group	3.36053e-07	g__Defluviitaleaceae_UCG-011	1.57646e-07	g__Delftia	3.35854e-07	g__Paracoccus	1.6703e-07	g__Proteus	2.7136e-07	g__Citrobacter	1.54878e-07	g__Clostridioides	2.22117e-07	g__Delftia	4.02597e-07	g__Hungatella	3.69055e-07	g__Enhydrobacter	4.56927e-07
g__Abiotrophia	3.36053e-07	g__Delftia	1.57646e-07	g__Dielma	3.35854e-07	g__Paraclostridium	1.6703e-07	g__Prevotellaceae_Ga6A1_group	2.7136e-07	g__Cloacibacillus	1.54878e-07	g__Coprobacillus	2.22117e-07	g__Dielma	4.02597e-07	g__Olsenella	3.69055e-07	g__Enorma	4.56927e-07
g__Aeromonas	3.36053e-07	g__Dielma	1.57646e-07	g__DTU014	3.35854e-07	g__Paeniclostridium	1.6703e-07	g__Peptostreptococcus	2.7136e-07	g__Clostridioides	1.54878e-07	g__Delftia	2.22117e-07	g__DTU014	4.02597e-07	g__Phocea	3.69055e-07	g__Enterobacter	4.56927e-07
g__Anaerofustis	3.36053e-07	g__DTU014	1.57646e-07	g__DTU089	3.35854e-07	g__P5D1-392	1.6703e-07	g__Parvimonas	2.7136e-07	g__Coprobacillus	1.54878e-07	g__Dielma	2.22117e-07	g__DTU089	4.02597e-07	g__Prevotellaceae_NK3B31_group	3.69055e-07	g__Enterococcus	4.56927e-07
g__Angelakisella	3.36053e-07	g__DTU089	1.57646e-07	g__Enhydrobacter	3.35854e-07	g__Neisseria	1.6703e-07	g__Paracoccus	2.7136e-07	g__Defluviitaleaceae_UCG-011	1.54878e-07	g__DTU014	2.22117e-07	g__Enhydrobacter	4.02597e-07	g__Tyzzerella	3.69055e-07	g__Enterorhabdus	4.56927e-07
g__Atopobium	3.36053e-07	g__Enhydrobacter	1.57646e-07	g__Enorma	3.35854e-07	g__Negativicoccus	1.6703e-07	g__Paraclostridium	2.7136e-07	g__Delftia	1.54878e-07	g__DTU089	2.22117e-07	g__Enorma	4.02597e-07	g__[Clostridium]_innocuum_group	1.84528e-07	g__Epulopiscium	4.56927e-07
g__CAG-56	3.36053e-07	g__Enorma	1.57646e-07	g__Enterobacter	3.35854e-07	g__Morganella	1.6703e-07	g__Paeniclostridium	2.7136e-07	g__Dielma	1.54878e-07	g__Enhydrobacter	2.22117e-07	g__Enterobacter	4.02597e-07	g__[Clostridium]_methylpentosum_group	1.84528e-07	g__Eubacterium	4.56927e-07
g__Campylobacter	3.36053e-07	g__Enterobacter	1.57646e-07	g__Enterococcus	3.35854e-07	g__Mogibacterium	1.6703e-07	g__P5D1-392	2.7136e-07	g__Enhydrobacter	1.54878e-07	g__Enorma	2.22117e-07	g__Enterococcus	4.02597e-07	g__[Eubacterium]_brachy_group	1.84528e-07	g__F0332	4.56927e-07
g__Candidatus_Soleaferrea	3.36053e-07	g__Enterococcus	1.57646e-07	g__Enterorhabdus	3.35854e-07	g__Massilia	1.6703e-07	g__Oxalobacter	2.7136e-07	g__Enorma	1.54878e-07	g__Enterobacter	2.22117e-07	g__Enterorhabdus	4.02597e-07	g__[Ruminococcus]_gnavus_group	1.84528e-07	g__Frisingicoccus	4.56927e-07
g__Candidatus_Stoquefichus	3.36053e-07	g__Enterorhabdus	1.57646e-07	g__Epulopiscium	3.35854e-07	g__Lysinibacillus	1.6703e-07	g__Morganella	2.7136e-07	g__Enterobacter	1.54878e-07	g__Enterococcus	2.22117e-07	g__Epulopiscium	4.02597e-07	g__Achromobacter	1.84528e-07	g__Fusobacterium	4.56927e-07
g__CHKCI002	3.36053e-07	g__Epulopiscium	1.57646e-07	g__Eubacterium	3.35854e-07	g__Leuconostoc	1.6703e-07	g__Mogibacterium	2.7136e-07	g__Enterorhabdus	1.54878e-07	g__Epulopiscium	2.22117e-07	g__Eubacterium	4.02597e-07	g__Anaerofustis	1.84528e-07	g__Globicatella	4.56927e-07
g__Cloacibacillus	3.36053e-07	g__F0332	1.57646e-07	g__F0332	3.35854e-07	g__Lawsonella	1.6703e-07	g__Mitochondria	2.7136e-07	g__Epulopiscium	1.54878e-07	g__Eubacterium	2.22117e-07	g__F0332	4.02597e-07	g__Anaerostignum	1.84528e-07	g__Gordonibacter	4.56927e-07
g__Coprobacillus	3.36053e-07	g__Frisingicoccus	1.57646e-07	g__Frisingicoccus	3.35854e-07	g__Lactonifactor	1.6703e-07	g__Massilia	2.7136e-07	g__Family_XIII_UCG-001	1.54878e-07	g__F0332	2.22117e-07	g__Family_XIII_UCG-001	4.02597e-07	g__Angelakisella	1.84528e-07	g__Granulicatella	4.56927e-07
g__Dielma	3.36053e-07	g__Fusobacterium	1.57646e-07	g__Fusobacterium	3.35854e-07	g__Lachnospiraceae_UCG-003	1.6703e-07	g__Lysinibacillus	2.7136e-07	g__Frisingicoccus	1.54878e-07	g__Frisingicoccus	2.22117e-07	g__Frisingicoccus	4.02597e-07	g__Atopobium	1.84528e-07	g__Hydrogenoanaerobacterium	4.56927e-07
g__DTU014	3.36053e-07	g__Globicatella	1.57646e-07	g__Globicatella	3.35854e-07	g__Kocuria	1.6703e-07	g__Leuconostoc	2.7136e-07	g__Fusobacterium	1.54878e-07	g__Fusobacterium	2.22117e-07	g__Fusobacterium	4.02597e-07	g__CAG-56	1.84528e-07	g__Klebsiella	4.56927e-07
g__DTU089	3.36053e-07	g__Gordonibacter	1.57646e-07	g__Gordonibacter	3.35854e-07	g__Klebsiella	1.6703e-07	g__Lawsonella	2.7136e-07	g__Globicatella	1.54878e-07	g__Globicatella	2.22117e-07	g__Globicatella	4.02597e-07	g__Campylobacter	1.84528e-07	g__Kocuria	4.56927e-07
g__Enorma	3.36053e-07	g__Granulicatella	1.57646e-07	g__Granulicatella	3.35854e-07	g__Hydrogenoanaerobacterium	1.6703e-07	g__Lactonifactor	2.7136e-07	g__Gordonibacter	1.54878e-07	g__Gordonibacter	2.22117e-07	g__Gordonibacter	4.02597e-07	g__Candidatus_Soleaferrea	1.84528e-07	g__Lachnospiraceae	4.56927e-07
g__Enterorhabdus	3.36053e-07	g__Hydrogenoanaerobacterium	1.57646e-07	g__Hydrogenoanaerobacterium	3.35854e-07	g__Globicatella	1.6703e-07	g__Lachnospiraceae_UCG-003	2.7136e-07	g__Hydrogenoanaerobacterium	1.54878e-07	g__Granulicatella	2.22117e-07	g__Hydrogenoanaerobacterium	4.02597e-07	g__Candidatus_Stoquefichus	1.84528e-07	g__Lachnospiraceae_ND3007_group	4.56927e-07
g__Epulopiscium	3.36053e-07	g__Kocuria	1.57646e-07	g__Klebsiella	3.35854e-07	g__Fusobacterium	1.6703e-07	g__Lachnospiraceae_ND3007_group	2.7136e-07	g__Klebsiella	1.54878e-07	g__Hydrogenoanaerobacterium	2.22117e-07	g__Klebsiella	4.02597e-07	g__Catabacter	1.84528e-07	g__Lachnospiraceae_UCG-003	4.56927e-07
g__Eubacterium	3.36053e-07	g__Lachnospiraceae_ND3007_group	1.57646e-07	g__Kocuria	3.35854e-07	g__Frisingicoccus	1.6703e-07	g__Lachnospiraceae	2.7136e-07	g__Kocuria	1.54878e-07	g__Klebsiella	2.22117e-07	g__Kocuria	4.02597e-07	g__Cloacibacillus	1.84528e-07	g__Lactonifactor	4.56927e-07
g__Family_XIII_UCG-001	3.36053e-07	g__Lachnospiraceae_UCG-003	1.57646e-07	g__Lachnospiraceae_ND3007_group	3.35854e-07	g__F0332	1.6703e-07	g__Kocuria	2.7136e-07	g__Lachnospiraceae	1.54878e-07	g__Kocuria	2.22117e-07	g__Lachnospiraceae	4.02597e-07	g__Clostridioides	1.84528e-07	g__Lawsonella	4.56927e-07
g__Frisingicoccus	3.36053e-07	g__Lactonifactor	1.57646e-07	g__Lachnospiraceae_UCG-003	3.35854e-07	g__Eubacterium	1.6703e-07	g__Klebsiella	2.7136e-07	g__Lachnospiraceae_UCG-003	1.54878e-07	g__Lachnospiraceae	2.22117e-07	g__Lachnospiraceae_ND3007_group	4.02597e-07	g__Defluviitaleaceae_UCG-011	1.84528e-07	g__Leuconostoc	4.56927e-07
g__Globicatella	3.36053e-07	g__Lawsonella	1.57646e-07	g__Lactonifactor	3.35854e-07	g__Escherichia-Shigella	1.6703e-07	g__Hydrogenoanaerobacterium	2.7136e-07	g__Lactonifactor	1.54878e-07	g__Lachnospiraceae_UCG-003	2.22117e-07	g__Lachnospiraceae_UCG-003	4.02597e-07	g__Dielma	1.84528e-07	g__Lysinibacillus	4.56927e-07
g__Gordonibacter	3.36053e-07	g__Leuconostoc	1.57646e-07	g__Lawsonella	3.35854e-07	g__Epulopiscium	1.6703e-07	g__Globicatella	2.7136e-07	g__Lawsonella	1.54878e-07	g__Lactonifactor	2.22117e-07	g__Lactonifactor	4.02597e-07	g__DTU014	1.84528e-07	g__Massilia	4.56927e-07
g__Granulicatella	3.36053e-07	g__Lysinibacillus	1.57646e-07	g__Leuconostoc	3.35854e-07	g__Enterococcus	1.6703e-07	g__Frisingicoccus	2.7136e-07	g__Leuconostoc	1.54878e-07	g__Lawsonella	2.22117e-07	g__Lawsonella	4.02597e-07	g__Enorma	1.84528e-07	g__Mitochondria	4.56927e-07
g__Hydrogenoanaerobacterium	3.36053e-07	g__Massilia	1.57646e-07	g__Lysinibacillus	3.35854e-07	g__Enterobacter	1.6703e-07	g__Family_XIII_UCG-001	2.7136e-07	g__Lysinibacillus	1.54878e-07	g__Leuconostoc	2.22117e-07	g__Leuconostoc	4.02597e-07	g__Enterorhabdus	1.84528e-07	g__Mogibacterium	4.56927e-07
g__Lachnospiraceae	3.36053e-07	g__Mitochondria	1.57646e-07	g__Massilia	3.35854e-07	g__Enorma	1.6703e-07	g__F0332	2.7136e-07	g__Massilia	1.54878e-07	g__Lysinibacillus	2.22117e-07	g__Lysinibacillus	4.02597e-07	g__Epulopiscium	1.84528e-07	g__Morganella	4.56927e-07
g__Lachnospiraceae_ND3007_group	3.36053e-07	g__Mogibacterium	1.57646e-07	g__Mitochondria	3.35854e-07	g__DTU014	1.6703e-07	g__Eubacterium	2.7136e-07	g__Mitochondria	1.54878e-07	g__Massilia	2.22117e-07	g__Massilia	4.02597e-07	g__F0332	1.84528e-07	g__Negativicoccus	4.56927e-07
g__Lachnospiraceae_UCG-003	3.36053e-07	g__Morganella	1.57646e-07	g__Mogibacterium	3.35854e-07	g__Dielma	1.6703e-07	g__Enterorhabdus	2.7136e-07	g__Mogibacterium	1.54878e-07	g__Mogibacterium	2.22117e-07	g__Mitochondria	4.02597e-07	g__Family_XIII_UCG-001	1.84528e-07	g__Neisseria	4.56927e-07
g__Lactonifactor	3.36053e-07	g__Negativicoccus	1.57646e-07	g__Morganella	3.35854e-07	g__Delftia	1.6703e-07	g__Enterobacter	2.7136e-07	g__Morganella	1.54878e-07	g__Morganella	2.22117e-07	g__Mogibacterium	4.02597e-07	g__Frisingicoccus	1.84528e-07	g__Oxalobacter	4.56927e-07
g__Lawsonella	3.36053e-07	g__Neisseria	1.57646e-07	g__Negativicoccus	3.35854e-07	g__Coprobacillus	1.6703e-07	g__Enorma	2.7136e-07	g__Oxalobacter	1.54878e-07	g__Negativicoccus	2.22117e-07	g__Morganella	4.02597e-07	g__Hydrogenoanaerobacterium	1.84528e-07	g__P5D1-392	4.56927e-07
g__Mitochondria	3.36053e-07	g__P5D1-392	1.57646e-07	g__P5D1-392	3.35854e-07	g__Clostridioides	1.6703e-07	g__Enhydrobacter	2.7136e-07	g__P5D1-392	1.54878e-07	g__Neisseria	2.22117e-07	g__Negativicoccus	4.02597e-07	g__Klebsiella	1.84528e-07	g__Paeniclostridium	4.56927e-07
g__Mogibacterium	3.36053e-07	g__Paeniclostridium	1.57646e-07	g__Paeniclostridium	3.35854e-07	g__Citrobacter	1.6703e-07	g__DTU089	2.7136e-07	g__Paeniclostridium	1.54878e-07	g__P5D1-392	2.22117e-07	g__Neisseria	4.02597e-07	g__Lachnospiraceae	1.84528e-07	g__Paraclostridium	4.56927e-07
g__Morganella	3.36053e-07	g__Paraclostridium	1.57646e-07	g__Paraclostridium	3.35854e-07	g__Chryseobacterium	1.6703e-07	g__Dielma	2.7136e-07	g__Paraclostridium	1.54878e-07	g__Paeniclostridium	2.22117e-07	g__Oxalobacter	4.02597e-07	g__Lachnospiraceae_UCG-003	1.84528e-07	g__Paracoccus	4.56927e-07
g__Negativicoccus	3.36053e-07	g__Paracoccus	1.57646e-07	g__Paracoccus	3.35854e-07	g__CHKCI002	1.6703e-07	g__Defluviitaleaceae_UCG-011	2.7136e-07	g__Paracoccus	1.54878e-07	g__Paraclostridium	2.22117e-07	g__P5D1-392	4.02597e-07	g__Lactonifactor	1.84528e-07	g__Parvimonas	4.56927e-07
g__Neisseria	3.36053e-07	g__Parvimonas	1.57646e-07	g__Parvimonas	3.35854e-07	g__Cetobacterium	1.6703e-07	g__Coprobacillus	2.7136e-07	g__Parvimonas	1.54878e-07	g__Paracoccus	2.22117e-07	g__Paeniclostridium	4.02597e-07	g__Lawsonella	1.84528e-07	g__Peptostreptococcus	4.56927e-07
g__Oxalobacter	3.36053e-07	g__Peptostreptococcus	1.57646e-07	g__Peptostreptococcus	3.35854e-07	g__Catabacter	1.6703e-07	g__Cloacibacillus	2.7136e-07	g__Peptostreptococcus	1.54878e-07	g__Parvimonas	2.22117e-07	g__Paraclostridium	4.02597e-07	g__Leuconostoc	1.84528e-07	g__Prevotellaceae_Ga6A1_group	4.56927e-07
g__P5D1-392	3.36053e-07	g__Prevotellaceae_Ga6A1_group	1.57646e-07	g__Prevotellaceae_Ga6A1_group	3.35854e-07	g__Candidatus_Stoquefichus	1.6703e-07	g__Citrobacter	2.7136e-07	g__Prevotellaceae_Ga6A1_group	1.54878e-07	g__Peptostreptococcus	2.22117e-07	g__Paracoccus	4.02597e-07	g__Massilia	1.84528e-07	g__Proteus	4.56927e-07
g__Paeniclostridium	3.36053e-07	g__Proteus	1.57646e-07	g__Proteus	3.35854e-07	g__Campylobacter	1.6703e-07	g__Chryseobacterium	2.7136e-07	g__Proteus	1.54878e-07	g__Proteus	2.22117e-07	g__Peptostreptococcus	4.02597e-07	g__Mitochondria	1.84528e-07	g__Psychrobacter	4.56927e-07
g__Paraclostridium	3.36053e-07	g__Ralstonia	1.57646e-07	g__Pseudomonas	3.35854e-07	g__CAG-56	1.6703e-07	g__CHKCI002	2.7136e-07	g__Pseudomonas	1.54878e-07	g__Pseudomonas	2.22117e-07	g__Prevotellaceae_Ga6A1_group	4.02597e-07	g__Mogibacterium	1.84528e-07	g__Pyramidobacter	4.56927e-07
g__Parvimonas	3.36053e-07	g__Rikenellaceae_RC9_gut_group	1.57646e-07	g__Psychrobacter	3.35854e-07	g__Brevundimonas	1.6703e-07	g__Cetobacterium	2.7136e-07	g__Pyramidobacter	1.54878e-07	g__Psychrobacter	2.22117e-07	g__Pyramidobacter	4.02597e-07	g__Negativicoccus	1.84528e-07	g__Ralstonia	4.56927e-07
g__Peptostreptococcus	3.36053e-07	g__Romboutsia	1.57646e-07	g__Ralstonia	3.35854e-07	g__Bacillus	1.6703e-07	g__Catabacter	2.7136e-07	g__Ralstonia	1.54878e-07	g__Pyramidobacter	2.22117e-07	g__Ralstonia	4.02597e-07	g__Oxalobacter	1.84528e-07	g__Rikenellaceae_RC9_gut_group	4.56927e-07
g__Prevotellaceae_Ga6A1_group	3.36053e-07	g__Rothia	1.57646e-07	g__Rikenellaceae_RC9_gut_group	3.35854e-07	g__Atopobium	1.6703e-07	g__Candidatus_Soleaferrea	2.7136e-07	g__Rikenellaceae_RC9_gut_group	1.54878e-07	g__Ralstonia	2.22117e-07	g__Rikenellaceae_RC9_gut_group	4.02597e-07	g__Parvimonas	1.84528e-07	g__Rothia	4.56927e-07
g__Proteus	3.36053e-07	g__Rummeliibacillus	1.57646e-07	g__Romboutsia	3.35854e-07	g__Aquabacterium	1.6703e-07	g__Campylobacter	2.7136e-07	g__Rummeliibacillus	1.54878e-07	g__Rothia	2.22117e-07	g__Rothia	4.02597e-07	g__Peptostreptococcus	1.84528e-07	g__Rummeliibacillus	4.56927e-07
g__Psychrobacter	3.36053e-07	g__Slackia	1.57646e-07	g__Rothia	3.35854e-07	g__Angelakisella	1.6703e-07	g__Brevundimonas	2.7136e-07	g__Slackia	1.54878e-07	g__Rummeliibacillus	2.22117e-07	g__Rummeliibacillus	4.02597e-07	g__Prevotellaceae_Ga6A1_group	1.84528e-07	g__Slackia	4.56927e-07
g__Pyramidobacter	3.36053e-07	g__Solibacillus	1.57646e-07	g__Rummeliibacillus	3.35854e-07	g__Anaerostignum	1.6703e-07	g__Bacillus	2.7136e-07	g__Solibacillus	1.54878e-07	g__Slackia	2.22117e-07	g__Slackia	4.02597e-07	g__Pseudomonas	1.84528e-07	g__Solibacillus	4.56927e-07
g__Rikenellaceae_RC9_gut_group	3.36053e-07	g__Sphingobium	1.57646e-07	g__Slackia	3.35854e-07	g__Anaerosalibacter	1.6703e-07	g__Aquabacterium	2.7136e-07	g__Sphingobium	1.54878e-07	g__Solibacillus	2.22117e-07	g__Solibacillus	4.02597e-07	g__Pyramidobacter	1.84528e-07	g__Sphingobium	4.56927e-07
g__Rothia	3.36053e-07	g__Sphingomonas	1.57646e-07	g__Solibacillus	3.35854e-07	g__Anaerofustis	1.6703e-07	g__Angelakisella	2.7136e-07	g__Sphingomonas	1.54878e-07	g__Sphingobium	2.22117e-07	g__Sphingobium	4.02597e-07	g__Rikenellaceae_RC9_gut_group	1.84528e-07	g__Sphingomonas	4.56927e-07
g__Rummeliibacillus	3.36053e-07	g__Staphylococcus	1.57646e-07	g__Sphingobium	3.35854e-07	g__Alicycliphilus	1.6703e-07	g__Anaerosalibacter	2.7136e-07	g__Staphylococcus	1.54878e-07	g__Sphingomonas	2.22117e-07	g__Sphingomonas	4.02597e-07	g__Rothia	1.84528e-07	g__Staphylococcus	4.56927e-07
g__Slackia	3.36053e-07	g__Stenotrophomonas	1.57646e-07	g__Sphingomonas	3.35854e-07	g__Aggregatibacter	1.6703e-07	g__Anaerofustis	2.7136e-07	g__Stenotrophomonas	1.54878e-07	g__Staphylococcus	2.22117e-07	g__Staphylococcus	4.02597e-07	g__Slackia	1.84528e-07	g__Stenotrophomonas	4.56927e-07
g__Staphylococcus	3.36053e-07	g__Tissierella	1.57646e-07	g__Staphylococcus	3.35854e-07	g__Aeromonas	1.6703e-07	g__Alicycliphilus	2.7136e-07	g__Tissierella	1.54878e-07	g__Stenotrophomonas	2.22117e-07	g__Stenotrophomonas	4.02597e-07	g__Stenotrophomonas	1.84528e-07	g__Tissierella	4.56927e-07
g__UC5-1-2E3	3.36053e-07	g__UC5-1-2E3	1.57646e-07	g__Stenotrophomonas	3.35854e-07	g__Achromobacter	1.6703e-07	g__Aggregatibacter	2.7136e-07	g__UC5-1-2E3	1.54878e-07	g__Tissierella	2.22117e-07	g__Tissierella	4.02597e-07	g__Tissierella	1.84528e-07	g__UC5-1-2E3	4.56927e-07
g__UCG-009	3.36053e-07	g__UCG-009	1.57646e-07	g__Tissierella	3.35854e-07	g__Abiotrophia	1.6703e-07	g__Aeromonas	2.7136e-07	g__UCG-009	1.54878e-07	g__UC5-1-2E3	2.22117e-07	g__UC5-1-2E3	4.02597e-07	g__UC5-1-2E3	1.84528e-07	g__UCG-009	4.56927e-07
g__Veillonella	3.36053e-07	g__Veillonella	1.57646e-07	g__UC5-1-2E3	3.35854e-07	g__[Ruminococcus]_gnavus_group	1.6703e-07	g__[Eubacterium]_brachy_group	2.7136e-07	g__Veillonella	1.54878e-07	g__UCG-009	2.22117e-07	g__UCG-009	4.02597e-07	g__UCG-009	1.84528e-07	g__Veillonella	4.56927e-07
g__Veillonellaceae	3.36053e-07	g__Veillonellaceae	1.57646e-07	g__Veillonellaceae	3.35854e-07	g__[Clostridium]_methylpentosum_group	1.6703e-07	g__[Clostridium]_methylpentosum_group	2.7136e-07	g__Veillonellaceae	1.54878e-07	g__Veillonellaceae	2.22117e-07	g__Veillonellaceae	4.02597e-07	g__Veillonellaceae	1.84528e-07	g__Veillonellaceae	4.56927e-07
